# Supplementary material for: High-throughput phenotypic screen identifies a new family of potent anti-amoebic compounds
Source: PLoS One. 2023 May 9;18(5):e0280232. doi: 10.1371/journal.pone.0280232 (PMC10168566; doi:10.1371/journal.pone.0280232)
Supplement: S1 Dataset — (XLSX) [file pone.0280232.s001.xlsx]

## Sheet: 12227714
Plate#	12227714		Note: broken plate
						5960	7240	6360	6720	6720	7040	8800	7280	6360	6320	5840	6480	6440	6840	6880	6920	6200	6360	6560	7480	7120	6040	6440	6320	6720	7120	6320	6360	7520	7320	6680	7480	7400	6360	7760	7560	6720	7000	7160	7080	7400	8520	7360	7000
			6200	6840	7160	6360	6880	6200	7880	6280	6880	7600	7480	7280	7320	6720	6720	7120	7880	6680	7640	6400	7480	5720	7040	7400	6760	6960	6240	5240	6360	6240	6880	6760	7680	7320	7520	6440	8640	7160	7200	7520	8200	7440	6240	7200	7800	7040	7600
			6560	7960	8360	7240	7360	7240	6920	6440	8120	7360	6840	6600	5600	7040	6320	8120	7400	7840	6080	7600	7240	7720	7600	6520	6840	6400	6600	6440	8000	6640	6640	7160	7520	7080	6800	7640	8560	8080	7800	7200	6360	7560	7440	7120	7680	7720	8840
			7640	8440	6720	6600	7840	7840	6800	6880	8000	7080	7040	7520	7200	7240	6520	8400	7680	7000	8160	6960	7960	6360	6920	7760	7080	6960	7240	7800	8280	7520	6120	8000	7160	8560	7160	6800	6560	7240	8120	6280	7600	6680	8440	8040	8280	8120	7920
						7080	7400	7600	5840	7000	7640	8440	8520	7560	7760	7320	7800	8200	8640	9120	8160	7920	7920	9320	9160	8800	8040	7960	8120	7760	5920	6800	8360	7880	8040	7480	8360	8720	7200	6760	6320	8080	6440	7040	7560	8840	8440	8360	8400
			7640	7920	7920	6480	7200	6840	7120	8760	7360	7760	6680	6760	7600	8120	6840	8320	8360	7160	7840	6720	7080	9240	8640	7760	8080	8920	8160	9400	10680	9440	8400	10280	8680	9480	8520	9320	7880	7680	7840	5840	8360	8200	8480	8200	8880	12400	11160
			7720	8400	8560	7720	6360	7120	7720	7600	8120	9200	8280	7520	7680	8360	10200	8560	7200	9280	10640	9040	8040	8360	7320	8960	8440	8640	8280	8720	8720	8600	8760	7840	8680	8480	9600	9560	8520	8760	8200	7920	8520	8440	9000	9840	10680	11880	10920
			8040	10680	8240	8800	7880	8640	6600	7640	9000	8800	8320	7760	7160	8560	8520	8360	8080	8400	9000	9480	8600	7440	7400	8000	8240	9240	9160	8360	9200	8640	8480	9040	7880	6680	8360	8360	9200	9600	10000	8560	10600	9240	9480	10480	11280	11040	12040
						6360	9000	6320	6800	6520	6160	7360	8120	7440	5720	8000	9120	8440	7080	7480	6520	8560	5400	7400	6760	6720	6960	8240	5640	6400	7480	7720	7960	8680	7960	8680	8280	8040	7720	7080	6040	10480	7360	8600	9280	7760	8640	13800	8760
			8800	8920	7920	5840	7320	6600	6520	6800	7280	7800	6920	6680	9000	8040	7600	8560	7160	8280	8080	7520	7240	7240	7040	7400	7600	7600	8720	7520	8920	9040	7400	6160	8680	6160	11680	8880	7840	6120	7600	7960	7600	8760	7080	7240	12960	10280	11840
			9160	7480	7120	6440	7920	7560	7000	7040	8400	7440	6840	6280	7160	7560	7560	7440	7560	7320	6120	7000	7280	6200	6280	7720	7920	7840	7960	7600	9080	9200	8040	7440	8000	6600	6760	7480	7520	6920	7480	7520	8680	9480	6520	8920	10720	14040	9760
			8800	8280	7800	7840	8280	7680	7560	6600	7120	6800	7360	7440	9040	7920	7400	8280	7400	7480	6960	6400	6320	7400	6640	8320	7320	8760	9640	7120	6360	8440	8920	8600	7720	10680	8520	7560	8400	7600	7840	7160	7680	9160	7680	8080	10520	16000	10920
						7160	7040	7000	7720	6720	6760	7640	8080	7560	7760	6680	7320	8760	7040	8040	7400	8640	7160	7520	6480	7680	6200	7720	7160	6240	6880	5800	5800	5960	8080	8120	6680	7280	6840	6880	7240	8040	6440	7080	7040	9160	10480	13320	12760
			8920	9640	9920	7720	7920	9160	8640	8400	6600	7320	7920	6480	5360	7080	7480	7800	7920	7440	7920	6480	6400	6760	7560	6160	7200	7040	7960	6040	6680	7480	8160	6640	7560	6920	6240	6680	8040	6800	7000	8040	7680	6360	10920	9920	9960	12720	12080
			7480	7800	6920	8320	6760	5600	7040	6280	8520	8000	7440	6120	6400	8600	9240	7480	9040	6320	7320	7480	8520	6720	6640	7640	8080	6520	7640	7960	8560	7840	7760	6840	5760	7680	7480	9000	6800	7040	8480	6480	7120	6280	7560	7280	9560	13160	10000
			9680	10280	8840	7320	9680	6880	9480	6600	6440	7280	8040	7320	6880	8080	6440	6680	6880	8040	7160	7600	6560	7200	8160	6160	8800	7480	6360	7960	6840	6560	7080	6880	7680	7280	7440	7400	7480	6960	6640	8520	6240	7440	6720	8080	9280	11120	9760
						5600	7520	5480	6400	6000	7160	6640	7120	6640	6960	6280	6080	6040	6040	5880	5720	6560	7120	6720	5800	6400	7520	7400	5240	6800	7040	9120	6400	6600	7760	8120	7040	6200	7040	6960	5640	6520	6160	7400	7840	8680	6520	7680	8560
			8520	8000	7600	7360	7200	7680	7640	6520	7680	5960	6120	6160	6840	8360	6320	6800	7840	5800	6280	5240	6280	8360	6240	7560	8600	6120	5720	6400	7520	6160	6720	7200	6600	7400	7640	6640	7160	7400	6400	6680	6800	6600	7320	8120	8440	9800	8600
			7200	6360	8000	7960	6840	6200	5520	5440	6240	5880	6000	6360	6760	6600	5840	7120	7320	6560	7200	6320	5240	6200	6440	7640	5400	5720	5480	5040	5600	5480	5840	6480	5720	7120	7240	6840	7960	6160	7640	6800	5680	6040	8920	8760	6600	9720	9720
			7480	9440	8200	7040	6240	8440	6920	8600	7760	7360	6080	6880	7320	6760	7000	6880	7640	6000	8280	8920	7200	7400	6320	6160	7480	6640	4440	6080	7040	6440	7600	7480	6320	9600	6600	8160	7200	6080	6840	8160	5960	7680	6800	7240	8360	13640	10840
						6840	6440	7040	7240	6720	7040	6480	7760	6400	6280	6480	6280	5760	6480	6960	6960	6600	6560	7120	5320	7400	5640	5760	6360	6120	7400	6360	6080	7200	7160	6320	6920	6680	6040	7600	6600	8200	6480	7400	6480	7640	7280	8760	9200
			7960	8440	7520	8040	6880	7080	6480	6360	6880	7040	6720	6360	7200	6240	6520	4880	6880	6560	6080	6440	6160	6760	7640	6920	6480	6840	6440	7880	7520	7120	6920	6240	7400	7120	7160	7480	7000	7800	5400	8080	8200	7440	6560	7360	7840	9640	8520
			9080	7280	7880	7840	8240	6640	6000	8440	7280	7200	7480	7080	6240	7120	6600	6320	6240	6840	6600	7200	7120	7000	7760	6360	7160	6480	7680	7680	7280	7880	7280	7840	7120	7640	8120	7480	7320	6920	8240	7200	7880	6960	7360	7440	6800	9360	9040
			8480	10400	8560	6400	7040	7920	7040	7520	7640	7080	7080	6800	6960	7880	7040	7320	7760	7240	6680	6240	7480	7480	7040	6160	7920	8000	7720	7240	6920	6760	7280	6920	7560	7440	7360	7640	8040	8240	7840	9040	8560	9560	8400	8520	7600	9560	8560
						6120	5880	5600	6040	7080	6360	6360	5360	5320	5520	7240	5640	6000	6600	5560	5800	6480	5640	5600	4960	5480	6280	5080	5600	4600	4880	5280	5840	5960	5080	6280	5440	5720	6920	5760	6840	6720	6960	7640	6120	8160	5640	6560	5440
			9000	9120	7480	5240	6040	6960	7640	6960	6480	5840	5120	5680	7200	5760	6760	6160	6440	6160	6320	4880	5640	5560	6880	6640	6200	6920	7120	5400	6680	6680	6040	6240	7080	7240	6080	6960	6600	6080	6520	7080	6800	8160	7040	7160	7080	8280	7400
			7960	7200	5520	4480	5240	6400	6360	6080	6560	6280	5440	6720	6760	5280	5960	6040	4880	6680	5160	6400	5120	6240	5160	7560	6360	6160	5440	5680	5760	6480	8160	7320	6520	6760	6680	7480	6400	7560	7720	5040	9360	7520	7200	7400	6440	8840	8800
			8320	5880	5840	5720	4880	5520	7120	8000	8200	7480	5720	8000	7760	6960	7160	7840	6200	7280	6840	7360	5680	8080	6000	6320	7360	6720	6280	6640	7040	6720	7040	5960	6280	6440	7800	7560	6960	6960	6560	7840	6720	7720	7960	8560	7560	8040	8440
						4880	5040	5520	6320	7080	6080	6480	5920	6200	6680	7280	6440	6680	5920	6840	6560	5440	5960	8040	5840	6720	9000	7920	6640	7680	6720	6640	7040	8080	6480	7720	6880	6920	8520	7280	8080	10280	7600	8680	8280	9600	7840	9480	7240
			10480	8560	6600	7480	8320	6800	9360	9080	8240	7560	9520	8560	8680	9440	7960	9320	8200	7680	7240	6760	7160	10120	9400	9720	10320	7920	10600	11000	8440	7720	8160	7800	8520	8960	7840	8960	9000	8560	8680	9240	10600	10400	7120	8600	8240	9040	10640
			7800	7440	7320	8000	7800	7800	9240	8800	10600	10920	8480	7840	8000	8640	7280	7840	9360	9640	8920	8200	8920	8160	8640	9880	8280	8120	9400	8360	9400	7840	9080	10000	8720	9160	8200	9040	9240	9680	9960	8920	7880	8840	8760	9560	9880	11760	9760
			9440	9560	9680	7920	10000	9680	11080	10120	9760	9760	9680	10080	10040	8160	8360	8560	9560	7480	7480	7720	8960	8960	9360	9040	8760	8320	8960	8960	8760	9000	9680	9720	8800	7280	8320	8040	9480	8040	9360	8440	8160	8840	7680	8160	8840	7480	9200
																																															Z'1=	8.58847	Z'2=
																																														AVG	8582.5	10187.5	9366.25
																																														STDEV	1619.94	2439.89	1657.02
[truncated: 1 more columns]

## Sheet: 12227715
Plate#	12227715
						6720	7480	6440	6480	7160	6560	6880	6360	6120	5000	6960	6400	6720	6880	7120	6440	7320	7320	7680	5520	7000	7200	7440	6040	7480	6800	7600	6040	6600	7400	8040	7000	7600	7960	8280	6920	9000	7560	7040	7280	7640	8480	480	8560
			4360	6640	6960	6960	6720	7400	6200	6440	7000	7000	6880	6480	7080	6360	6520	7160	6480	7160	7920	7080	6600	6640	8040	6400	6560	5960	7240	7080	7560	6600	7480	7120	7000	7160	7000	7840	7360	6720	7040	8160	7000	2840	6720	7600	7720	560	7960
			5560	6560	6040	6120	6640	6600	6200	5680	5880	7400	6320	6880	7200	7240	7720	7040	7000	6760	7320	8000	6920	7400	7280	7160	7000	6280	6800	7320	7280	6120	5960	6600	6160	6760	6320	7760	6720	6600	6840	5160	6840	6600	7040	7160	6640	520	8040
			6120	5880	5760	6720	6320	6520	7000	5920	6720	6640	6520	6760	5880	6000	6320	6880	7120	6360	7320	5760	7080	6200	6240	8200	6760	6120	6800	6600	6880	7240	6520	7360	6560	6880	6680	6920	7240	7520	6240	6200	6800	7920	5760	6760	7400	640	8200
						5120	6600	5880	6440	6320	5880	5600	6000	5680	6520	6440	5760	5440	5840	6160	5920	6240	5720	6160	6600	5000	5800	6120	6760	6480	6800	6600	6120	6640	5680	6440	6680	6440	6320	6280	5880	6560	6400	6840	6040	5720	7120	520	7440
			6800	6800	6280	6320	5600	4640	5560	6640	7440	5320	6000	5760	6120	4960	5640	6280	6640	6480	5920	7520	6600	6160	6240	7120	6920	6320	7040	6640	6280	6480	7160	6160	6120	5760	6480	6400	7000	6680	6120	6440	6880	7080	7040	4920	6840	640	8880
			5680	6640	6160	5680	5920	5640	6240	6040	5640	6680	6120	6320	6720	6400	6920	5840	6600	6960	7040	6120	6760	7160	7040	6400	6640	6920	6240	6800	6760	6480	6600	6680	6480	7160	7520	6520	6400	6480	5720	4960	7200	7160	7120	8080	8000	720	7640
			5920	6160	5640	5840	6880	7400	6120	6080	6760	6080	6720	6880	7040	6600	6440	6000	6440	6840	6760	7800	7520	7080	7920	6800	5880	9200	7960	7320	7280	7560	8160	6960	6120	6880	7400	7720	7240	7560	7760	4880	7480	7320	7640	7560	7360	600	7600
						8040	7520	7240	8240	5080	6440	6800	6920	5960	8320	8120	6920	6560	6080	7600	7400	6800	7320	8600	7640	7480	7960	7120	7720	7120	7360	8240	7040	7280	7040	7640	7280	6720	7200	8520	8560	7480	8280	7440	8160	7960	9840	840	7720
			5160	7360	5840	6920	6200	7960	7440	8520	7240	7400	7160	6840	8280	7080	7880	6880	6760	6480	5640	7120	6640	7240	8520	6840	7640	6800	6520	8040	7200	9000	9080	6640	8560	6920	7040	7040	7120	8280	5920	7160	7280	8320	7120	7600	7640	840	9120
			7320	7640	7080	6360	5640	7720	6920	6920	9040	6400	5840	7280	7640	7600	7320	7880	7360	7400	6720	7000	7040	7160	6760	8280	7360	6560	7000	6960	8200	7000	8480	6800	7640	7520	7360	6400	7720	8760	7680	7640	8200	8000	6920	9000	8600	760	9760
			7560	7400	7440	6400	5960	6600	6320	7200	8080	6080	5080	6320	7640	7480	7840	7560	7160	7440	7080	7800	5760	7760	7440	7440	7240	6760	7280	6360	6480	7240	7800	5720	6840	8080	7280	7120	8040	7600	7040	6240	6760	6920	1520	7280	8080	600	8040
						6320	6880	6200	7480	6320	7160	7080	6960	5920	7040	6760	6560	6760	6280	6440	6720	6920	6680	7320	7400	6800	6120	6920	7320	6080	6600	6600	7680	5240	7000	7560	6720	6040	7440	6840	6480	7080	6400	7080	8080	7800	6520	520	8040
			7040	7640	8160	7080	6800	6280	5280	6360	6480	6840	6360	5960	7080	6560	5040	5720	5600	7160	8320	7320	6920	6640	6440	7000	7200	7320	7240	7000	5440	5640	7840	7560	6720	6600	7880	7480	6600	7720	6200	8080	6640	7400	6880	1240	7040	760	8760
			6800	6880	6920	6720	6200	5200	6400	4760	6320	5960	6720	6160	5640	6960	5520	5520	5640	6560	6880	5120	6440	6520	6680	6920	6440	6120	6640	7920	7160	6640	7240	6440	6520	6760	7160	6720	6040	7000	7840	4960	9240	6600	7600	7640	7080	720	9080
			7320	6440	6920	5800	6480	6720	5560	5880	6480	5920	6120	6800	6280	7080	6240	5440	6240	6640	5760	6240	5920	6480	6520	7160	6240	6560	7680	7200	6440	6800	5960	7000	5760	7360	6560	6680	5960	7360	7240	7720	6640	7880	6440	7680	8160	760	9120
						7280	5600	6000	5680	5480	5960	5400	6200	6360	6080	5720	6600	6000	6480	6320	5760	5920	5640	6760	6240	6280	6280	6560	6320	5960	5920	5720	5600	5880	6040	5520	6120	6920	6640	5960	5880	6240	6080	6960	6800	6920	6680	520	8240
			6120	7640	6520	5760	6080	5560	5800	5240	6520	6400	6040	5160	6040	6720	6120	6240	6760	5960	6280	5960	5200	5160	5600	6080	5920	6080	5920	6480	6200	5600	5360	5960	5680	8600	6440	6120	5600	4680	6320	5200	6480	5320	7880	6400	7120	680	8160
			6120	5200	5640	5720	5800	6440	5960	5560	5280	5480	6360	6320	6000	5160	5800	6520	6120	5760	7520	5640	5560	6600	6280	6440	5640	5800	5160	5920	5320	6040	5760	6240	5680	4840	8320	6040	6160	7440	5920	5920	6360	6240	5440	7120	7320	560	7960
			6120	6080	5880	5760	5120	5800	5280	5560	5640	5480	5760	5080	5760	5720	6160	6960	6240	5800	5760	6520	5880	6000	6880	6520	6160	5640	5600	7040	6280	6840	6080	5200	5440	5040	6120	5840	5440	6520	6080	6760	5960	6160	6400	6920	6480	640	8200
						6920	6080	6640	6040	6320	6560	6080	6560	5440	6120	5400	5120	6080	5800	5920	6000	7000	6360	7000	6600	5240	6760	6240	5840	6920	6440	6720	6000	5440	6040	6400	5960	4720	6400	6080	5880	5600	7240	7160	5760	6560	6680	520	6680
			7280	6040	6160	6200	5760	5920	6240	5760	5840	5960	5400	5960	6440	5800	5440	5360	5440	6040	5840	6400	6200	5120	6280	6360	4880	6000	7120	6080	5520	6080	6080	5760	4920	6480	7600	6160	6840	6120	6280	6160	7360	6480	6240	6240	7520	480	7640
			6920	6600	6240	6280	2720	5200	5200	6880	6200	6120	5320	4680	6360	6680	6120	4520	6080	4880	5520	5920	5920	5240	6080	6560	6280	6040	5760	4720	6440	6720	5520	5120	6200	6440	6280	6720	5640	6520	7160	6240	7200	7160	6880	6280	7320	600	6960
			6520	7040	2280	5560	4200	4920	6360	5040	5560	6200	5960	5640	5160	6080	5880	5480	5920	6000	1720	6200	5560	6480	6040	6680	5720	6240	6440	5400	6080	5520	6240	5680	6000	5680	6720	5960	6240	6720	6880	7080	6920	6720	6840	7400	6880	520	8080
						5240	5320	5600	5320	5280	4800	4840	5000	4320	4960	4920	5240	5200	5200	4680	5280	5160	5040	5440	6080	6080	5360	4920	5520	5360	5720	5480	5840	5560	5560	5320	6400	5840	6560	4600	6040	5840	5720	6200	6360	6720	6600	520	7200
			5920	5560	6560	6480	5480	6080	6040	5760	5080	5560	5680	5200	5280	5240	5960	5280	5400	5400	5600	5360	5640	5720	5960	5720	5280	5720	5640	5960	5760	5040	5840	6240	5520	6360	5760	6200	6560	5360	5800	5760	6040	5720	8160	6160	6800	440	7840
			6400	6600	6240	5800	5520	6120	5520	6400	5680	5800	6760	5360	5600	5200	5760	5120	5840	5480	5600	5800	5320	5320	5600	5120	5120	5680	5520	5120	5320	5760	6320	6320	6120	5880	6200	6280	6240	5760	6280	5960	6680	7240	5800	7000	6880	640	7560
			6120	6840	7120	6000	5480	6800	6120	5880	5880	5560	5000	5000	5640	5520	5440	5200	5640	5320	6560	6120	5320	6080	5720	5760	5280	6800	5200	5800	6240	6280	6120	4880	6160	5960	5280	6200	6520	6120	6080	6400	5520	5960	6280	7360	8040	680	7840
						6680	5840	6400	5720	5880	7040	6280	5720	6000	6160	6160	6520	5680	5000	7880	6720	6520	1080	6920	6160	6520	5280	6400	5920	6640	5640	5480	6440	6720	6280	5720	6680	6560	6720	6320	6280	6400	6040	6640	7240	7920	7480	360	8120
			6600	6760	7000	7000	6840	7480	7240	5560	6400	6440	6640	6760	6480	6600	6360	6480	7400	6680	7000	7240	6480	7120	6640	5920	6880	6240	6520	6640	7200	6560	7840	6800	6680	6800	6480	7120	7320	7680	7520	6680	5480	8200	7000	7600	7400	680	8080
			7320	6880	6840	2680	6520	6400	7400	7680	6040	5280	6880	6440	7400	6840	6920	7400	7480	7680	8360	7440	7160	8720	7160	7560	7600	6680	6960	5600	6640	7640	7760	7720	7120	6800	6840	7240	6320	7560	6960	6720	7280	8400	7040	8320	7840	920	9960
			9360	7640	8080	8320	7280	7840	8360	6840	7920	9760	7880	7640	8480	7280	7400	7880	6440	7600	9800	8520	9240	9040	7000	6760	8000	7560	8480	7120	7640	8320	6240	7600	8280	7600	7320	7960	7240	7800	7280	7800	7680	7840	8600	9120	9280	640	10840
																																															Z'1=	0.595558	Z'2=
																																														AVG	7463.75	621.25	8228.75
																																														STDEV	795.981	126.485	868.621
						10.8696	-0.237486	14.9616	14.3771	4.43917	13.2079	8.53124	16.1308	19.6383	36.0066	7.36208	15.5462	10.8696	8.53124	5.02375	14.9616	2.10084	2.10084	-3.16039	28.407	6.77749	3.85459	0.347095	20.8075	-0.237486	9.7004	-1.99123	20.8075	12.6233	0.931677	-8.42163	6.77749	-1.99123	-7.25247	-11.9291	7.94666	-22.4516	-1.40665	6.19291	2.68542	-2.57581
			45.3599	12.0387	7.36208	7.36208	10.8696	0.931677	18.4691	14.9616	6.77749	6.77749	8.53124	14.3771	5.60833	16.1308	13.7925	4.43917	14.3771	4.43917	-6.66788	5.60833	12.6233	12.0387	-8.42163	15.5462	13.2079	21.9766	3.27	5.60833	-1.40665	12.6233	-0.237486	5.02375	6.77749	4.43917	6.77749	-5.49872	1.51626	10.8696	6.19291	-10.1754	6.77749	67.574	10.8696	-1.99123
			27.8224	13.2079	20.8075	19.6383	12.0387	12.6233	18.4691	26.0687	23.1458	0.931677	16.7154	8.53124	3.85459	3.27	-3.74498	6.19291	6.77749	10.285	2.10084	-7.83705	7.94666	0.931677	2.68542	4.43917	6.77749	17.3	9.7004	2.10084	2.68542	19.6383	21.9766	12.6233	19.0537	10.285	16.7154	-4.32956	10.8696	12.6233	9.11582	33.6682	9.11582	12.6233	6.19291	4.43917
			19.6383	23.1458	24.8995	10.8696	16.7154	13.7925	6.77749	22.5612	10.8696	12.0387	13.7925	10.285	23.1458	21.392	16.7154	8.53124	5.02375	16.1308	2.10084	24.8995	5.60833	18.4691	17.8845	-10.76	10.285	19.6383	9.7004	12.6233	8.53124	3.27	13.7925	1.51626	13.2079	8.53124	11.4541	7.94666	3.27	-0.822068	17.8845	18.4691	9.7004	-6.66788	24.8995	10.285
						34.2528	12.6233	23.1458	14.9616	16.7154	23.1458	27.2379	21.392	26.0687	13.7925	14.9616	24.8995	29.5762	23.7304	19.0537	22.5612	17.8845	25.4841	19.0537	12.6233	36.0066	24.3149	19.6383	10.285	14.3771	9.7004	12.6233	19.6383	12.0387	26.0687	14.9616	11.4541	14.9616	16.7154	17.3	23.1458	13.2079	15.5462	9.11582	20.8075	25.4841
			9.7004	9.7004	17.3	16.7154	27.2379	41.2678	27.8224	12.0387	0.347095	31.3299	21.392	24.8995	19.6383	36.5912	26.6533	17.3	12.0387	14.3771	22.5612	-0.822068	12.6233	19.0537	17.8845	5.02375	7.94666	16.7154	6.19291	12.0387	17.3	14.3771	4.43917	19.0537	19.6383	24.8995	14.3771	15.5462	6.77749	11.4541	19.6383	14.9616	8.53124	5.60833	6.19291	37.1757
			26.0687	12.0387	19.0537	26.0687	22.5612	26.6533	17.8845	20.8075	26.6533	11.4541	19.6383	16.7154	10.8696	15.5462	7.94666	23.7304	12.6233	7.36208	6.19291	19.6383	10.285	4.43917	6.19291	15.5462	12.0387	7.94666	17.8845	9.7004	10.285	14.3771	12.6233	11.4541	14.3771	4.43917	-0.822068	13.7925	15.5462	14.3771	25.4841	36.5912	3.85459	4.43917	5.02375	-9.00621
			22.5612	19.0537	26.6533	23.7304	8.53124	0.931677	19.6383	20.2229	10.285	20.2229	10.8696	8.53124	6.19291	12.6233	14.9616	21.392	14.9616	9.11582	10.285	-4.91414	-0.822068	5.60833	-6.66788	9.7004	23.1458	-25.3745	-7.25247	2.10084	2.68542	-1.40665	-10.1754	7.36208	19.6383	8.53124	0.931677	-3.74498	3.27	-1.40665	-4.32956	37.7603	-0.237486	2.10084	-2.57581	-1.40665
						-8.42163	-0.822068	3.27	-11.3445	34.8374	14.9616	9.7004	7.94666	21.9766	-12.5137	-9.59079	7.94666	13.2079	20.2229	-1.99123	0.931677	9.7004	2.10084	-16.6058	-2.57581	-0.237486	-7.25247	5.02375	-3.74498	5.02375	1.51626	-11.3445	6.19291	2.68542	6.19291	-2.57581	2.68542	10.8696	3.85459	-15.4366	-16.0212	-0.237486	-11.9291	0.347095	-10.1754	-7.25247
			33.6682	1.51626	23.7304	7.94666	18.4691	-7.25247	0.347095	-15.4366	3.27	0.931677	4.43917	9.11582	-11.9291	5.60833	-6.0833	8.53124	10.285	14.3771	26.6533	5.02375	12.0387	3.27	-15.4366	9.11582	-2.57581	9.7004	13.7925	-8.42163	3.85459	-22.4516	-23.6208	12.0387	-16.0212	7.94666	6.19291	6.19291	5.02375	-11.9291	22.5612	4.43917	2.68542	-12.5137	5.02375	-1.99123
			2.10084	-2.57581	5.60833	16.1308	26.6533	-3.74498	7.94666	7.94666	-23.0362	15.5462	23.7304	2.68542	-2.57581	-1.99123	2.10084	-6.0833	1.51626	0.931677	10.8696	6.77749	6.19291	4.43917	10.285	-11.9291	1.51626	13.2079	6.77749	7.36208	-10.76	6.77749	-14.852	9.7004	-2.57581	-0.822068	1.51626	15.5462	-3.74498	-18.9441	-3.16039	-2.57581	-10.76	-7.83705	7.94666	-22.4516
			-1.40665	0.931677	0.347095	15.5462	21.9766	12.6233	16.7154	3.85459	-9.00621	20.2229	34.8374	16.7154	-2.57581	-0.237486	-5.49872	-1.40665	4.43917	0.347095	5.60833	-4.91414	24.8995	-4.32956	0.347095	0.347095	3.27	10.285	2.68542	16.1308	14.3771	3.27	-4.91414	25.4841	9.11582	-9.00621	2.68542	5.02375	-8.42163	-1.99123	6.19291	17.8845	10.285	7.94666	86.8652	2.68542
						16.7154	8.53124	18.4691	-0.237486	16.7154	4.43917	5.60833	7.36208	22.5612	6.19291	10.285	13.2079	10.285	17.3	14.9616	10.8696	7.94666	11.4541	2.10084	0.931677	9.7004	19.6383	7.94666	2.10084	20.2229	12.6233	12.6233	-3.16039	32.4991	6.77749	-1.40665	10.8696	20.8075	0.347095	9.11582	14.3771	5.60833	15.5462	5.60833	-9.00621	-4.91414
			6.19291	-2.57581	-10.1754	5.60833	9.7004	17.3	31.9145	16.1308	14.3771	9.11582	16.1308	21.9766	5.60833	13.2079	35.422	25.4841	27.2379	4.43917	-12.5137	2.10084	7.94666	12.0387	14.9616	6.77749	3.85459	2.10084	3.27	6.77749	29.5762	26.6533	-5.49872	-1.40665	10.8696	12.6233	-6.0833	-0.237486	12.6233	-3.74498	18.4691	-9.00621	12.0387	0.931677	8.53124	90.9573
			9.7004	8.53124	7.94666	10.8696	18.4691	33.0837	15.5462	39.5141	16.7154	21.9766	10.8696	19.0537	26.6533	7.36208	28.407	28.407	26.6533	13.2079	8.53124	34.2528	14.9616	13.7925	11.4541	7.94666	14.9616	19.6383	12.0387	-6.66788	4.43917	12.0387	3.27	14.9616	13.7925	10.285	4.43917	10.8696	20.8075	6.77749	-5.49872	36.5912	-25.9591	12.6233	-1.99123	-2.57581
			2.10084	14.9616	7.94666	24.3149	14.3771	10.8696	27.8224	23.1458	14.3771	22.5612	19.6383	9.7004	17.3	5.60833	17.8845	29.5762	17.8845	12.0387	24.8995	17.8845	22.5612	14.3771	13.7925	4.43917	17.8845	13.2079	-3.16039	3.85459	14.9616	9.7004	21.9766	6.77749	24.8995	1.51626	13.2079	11.4541	21.9766	1.51626	3.27	-3.74498	12.0387	-6.0833	14.9616	-3.16039
						2.68542	27.2379	21.392	26.0687	28.9916	21.9766	30.1608	18.4691	16.1308	20.2229	25.4841	12.6233	21.392	14.3771	16.7154	24.8995	22.5612	26.6533	10.285	17.8845	17.3	17.3	13.2079	16.7154	21.9766	22.5612	25.4841	27.2379	23.1458	20.8075	28.407	19.6383	7.94666	12.0387	21.9766	23.1458	17.8845	20.2229	7.36208	9.7004	7.94666
			19.6383	-2.57581	13.7925	24.8995	20.2229	27.8224	24.3149	32.4991	13.7925	15.5462	20.8075	33.6682	20.8075	10.8696	19.6383	17.8845	10.285	21.9766	17.3	21.9766	33.0837	33.6682	27.2379	20.2229	22.5612	20.2229	22.5612	14.3771	18.4691	27.2379	30.7453	21.9766	26.0687	-16.6058	14.9616	19.6383	27.2379	40.6832	16.7154	33.0837	14.3771	31.3299	-6.0833	15.5462
			19.6383	33.0837	26.6533	25.4841	24.3149	14.9616	21.9766	27.8224	31.9145	28.9916	16.1308	16.7154	21.392	33.6682	24.3149	13.7925	19.6383	24.8995	-0.822068	26.6533	27.8224	12.6233	17.3	14.9616	26.6533	24.3149	33.6682	22.5612	31.3299	20.8075	24.8995	17.8845	26.0687	38.3449	-12.5137	20.8075	19.0537	0.347095	22.5612	22.5612	16.1308	17.8845	29.5762	5.02375
			19.6383	20.2229	23.1458	24.8995	34.2528	24.3149	31.9145	27.8224	26.6533	28.9916	24.8995	34.8374	24.8995	25.4841	19.0537	7.36208	17.8845	24.3149	24.8995	13.7925	23.1458	21.392	8.53124	13.7925	19.0537	26.6533	27.2379	6.19291	17.3	9.11582	20.2229	33.0837	29.5762	35.422	19.6383	23.7304	29.5762	13.7925	20.2229	10.285	21.9766	19.0537	15.5462	7.94666
						7.94666	20.2229	12.0387	20.8075	16.7154	13.2079	20.2229	13.2079	29.5762	19.6383	30.1608	34.2528	20.2229	24.3149	22.5612	21.392	6.77749	16.1308	6.77749	12.6233	32.4991	10.285	17.8845	23.7304	7.94666	14.9616	10.8696	21.392	29.5762	20.8075	15.5462	21.9766	40.0986	15.5462	20.2229	23.1458	27.2379	3.27	4.43917	24.8995	13.2079
			2.68542	20.8075	19.0537	18.4691	24.8995	22.5612	17.8845	24.8995	23.7304	21.9766	30.1608	21.9766	14.9616	24.3149	29.5762	30.7453	29.5762	20.8075	23.7304	15.5462	18.4691	34.2528	17.3	16.1308	37.7603	21.392	5.02375	20.2229	28.407	20.2229	20.2229	24.8995	37.1757	14.3771	-1.99123	19.0537	9.11582	19.6383	17.3	19.0537	1.51626	14.3771	17.8845	17.8845
			7.94666	12.6233	17.8845	17.3	69.3277	33.0837	33.0837	8.53124	18.4691	19.6383	31.3299	40.6832	16.1308	11.4541	19.6383	43.0216	20.2229	37.7603	28.407	22.5612	22.5612	32.4991	20.2229	13.2079	17.3	20.8075	24.8995	40.0986	14.9616	10.8696	28.407	34.2528	18.4691	14.9616	17.3	10.8696	26.6533	13.7925	4.43917	17.8845	3.85459	4.43917	8.53124	17.3
			13.7925	6.19291	75.7581	27.8224	47.6982	37.1757	16.1308	35.422	27.8224	18.4691	21.9766	26.6533	33.6682	20.2229	23.1458	28.9916	22.5612	21.392	83.9423	18.4691	27.8224	14.3771	20.8075	11.4541	25.4841	17.8845	14.9616	30.1608	20.2229	28.407	17.8845	26.0687	21.392	26.0687	10.8696	21.9766	17.8845	10.8696	8.53124	5.60833	7.94666	10.8696	9.11582	0.931677
						32.4991	31.3299	27.2379	31.3299	31.9145	38.9295	38.3449	36.0066	45.9445	36.5912	37.1757	32.4991	33.0837	33.0837	40.6832	31.9145	33.6682	35.422	29.5762	20.2229	20.2229	30.7453	37.1757	28.407	30.7453	25.4841	28.9916	23.7304	27.8224	27.8224	31.3299	15.5462	23.7304	13.2079	41.8524	20.8075	23.7304	25.4841	18.4691	16.1308	10.8696
			22.5612	27.8224	13.2079	14.3771	28.9916	20.2229	20.8075	24.8995	34.8374	27.8224	26.0687	33.0837	31.9145	32.4991	21.9766	31.9145	30.1608	30.1608	27.2379	30.7453	26.6533	25.4841	21.9766	25.4841	31.9145	25.4841	26.6533	21.9766	24.8995	35.422	23.7304	17.8845	28.407	16.1308	24.8995	18.4691	13.2079	30.7453	24.3149	24.8995	20.8075	25.4841	-10.1754	19.0537
			15.5462	12.6233	17.8845	24.3149	28.407	19.6383	28.407	15.5462	26.0687	24.3149	10.285	30.7453	27.2379	33.0837	24.8995	34.2528	23.7304	28.9916	27.2379	24.3149	31.3299	31.3299	27.2379	34.2528	34.2528	26.0687	28.407	34.2528	31.3299	24.8995	16.7154	16.7154	19.6383	23.1458	18.4691	17.3	17.8845	24.8995	17.3	21.9766	11.4541	3.27	24.3149	6.77749
			19.6383	9.11582	5.02375	21.392	28.9916	9.7004	19.6383	23.1458	23.1458	27.8224	36.0066	36.0066	26.6533	28.407	29.5762	33.0837	26.6533	31.3299	13.2079	19.6383	31.3299	20.2229	25.4841	24.8995	31.9145	9.7004	33.0837	24.3149	17.8845	17.3	19.6383	37.7603	19.0537	21.9766	31.9145	18.4691	13.7925	19.6383	20.2229	15.5462	28.407	21.9766	17.3	1.51626
						11.4541	23.7304	15.5462	25.4841	23.1458	6.19291	17.3	25.4841	21.392	19.0537	19.0537	13.7925	26.0687	36.0066	-6.0833	10.8696	13.7925	93.2956	7.94666	19.0537	13.7925	31.9145	15.5462	22.5612	12.0387	26.6533	28.9916	14.9616	10.8696	17.3	25.4841	11.4541	13.2079	10.8696	16.7154	17.3	15.5462	20.8075	12.0387	3.27	-6.66788
			12.6233	10.285	6.77749	6.77749	9.11582	-0.237486	3.27	27.8224	15.5462	14.9616	12.0387	10.285	14.3771	12.6233	16.1308	14.3771	0.931677	11.4541	6.77749	3.27	14.3771	5.02375	12.0387	22.5612	8.53124	17.8845	13.7925	12.0387	3.85459	13.2079	-5.49872	9.7004	11.4541	9.7004	14.3771	5.02375	2.10084	-3.16039	-0.822068	11.4541	28.9916	-10.76	6.77749	-1.99123
			2.10084	8.53124	9.11582	69.9123	13.7925	15.5462	0.931677	-3.16039	20.8075	31.9145	8.53124	14.9616	0.931677	9.11582	7.94666	0.931677	-0.237486	-3.16039	-13.0983	0.347095	4.43917	-18.3595	4.43917	-1.40665	-1.99123	11.4541	7.36208	27.2379	12.0387	-2.57581	-4.32956	-3.74498	5.02375	9.7004	9.11582	3.27	16.7154	-1.40665	7.36208	10.8696	2.68542	-13.6829	6.19291	-12.5137
			-27.7128	-2.57581	-9.00621	-12.5137	2.68542	-5.49872	-13.0983	9.11582	-6.66788	-33.5586	-6.0833	-2.57581	-14.852	2.68542	0.931677	-6.0833	14.9616	-1.99123	-34.1432	-15.4366	-25.9591	-23.0362	6.77749	10.285	-7.83705	-1.40665	-14.852	5.02375	-2.57581	-12.5137	17.8845	-1.99123	-11.9291	-1.99123	2.10084	-7.25247	3.27	-4.91414	2.68542	-4.91414	-3.16039	-5.49872	-16.6058	-24.2053
[truncated: 1 more columns]

## Sheet: 12227716
Plate#	12227716
				7760	8600	7800	7560	7600	8320	8480	8920	8880	8080	8240	8560	8160	7120	7520	8720	8320	8880	8680	9000	8520	9080	7200	8960	9640	10040	9200	9120	9240	9280	10680	9160	10000	8720	10280	10280	10360	10480	10560	9200	10960	10840	10000	11120	600	12640
			8880	7440	8680	7400	9160	7640	8480	8480	8080	8560	9360	7800	7840	8000	8320	7760	8680	8080	9400	8280	8920	8240	9280	8880	9520	9120	9200	9400	9680	9400	10560	8440	9840	10320	9520	9400	10280	11680	10840	10880	11280	9800	11360	10840	10200	680	10600
			8880	8200	7840	7440	7160	8480	8200	3440	7960	8680	6280	8160	8880	7920	7440	6960	7680	8600	8960	7880	7720	8240	8520	8800	8840	8640	9640	8880	10440	9680	10240	8400	9280	9640	10160	10080	9360	9120	7320	9640	9960	11600	10440	9120	9680	960	13120
			8760	8880	8960	8960	7680	7680	8680	7640	9240	7880	8000	8480	8920	8440	7360	8000	8240	9600	8720	9320	10680	8960	8920	9720	9560	1960	8640	8880	9440	9120	8200	8840	7040	8240	8840	8760	9840	10160	10040	11200	9080	9320	9600	10240	9080	1040	11920
					7120	8040	8000	7000	8040	7400	9640	9960	6640	7560	8200	7920	9120	7360	9600	8920	8240	7360	9440	8040	8320	8960	8880	9360	9840	3520	9480	7760	8400	9200	8680	9360	9680	7920	8800	10160	9080	8520	13960	9600	8760	9840	14200	1120	11280
			8320	9280	8240	8280	7520	8440	8520	7080	9400	8120	6960	7320	7520	8400	8960	8520	8800	8920	7800	8560	8240	7280	7360	8800	8960	9760	8680	8720	9000	7840	9240	8920	9760	8520	9800	9920	8440	9640	9080	10240	9120	8480	11920	8640	9600	1240	12080
			7600	8320	9480	9960	8880	8720	8880	8640	9520	8080	9200	8840	7080	7000	7560	8800	9440	8680	8880	8440	10600	9440	8120	8680	9560	9560	9840	10400	10760	8560	9840	12200	10920	8960	10440	10120	9600	10080	6440	10480	9120	10440	11040	10720	10840	1000	11040
			8080	6920	7000	8800	8360	8560	9760	8600	8800	9040	8880	6840	8960	6720	8200	8480	7040	8680	8560	8480	10040	9240	8600	9360	8960	9720	10000	9440	10240	9840	10480	9800	9680	10760	10640	10760	8520	8600	12000	9880	8280	10400	11480	11000	11200	1000	11640
				7160	8160	7560	8840	9280	9240	9400	9800	8920	10040	7760	9360	9320	9760	9160	8680	8720	9240	10080	8880	8360	8440	10720	9040	9160	9400	8720	9040	10560	9760	10560	8920	10760	10000	9960	10040	10480	11600	9960	9200	10600	8960	10600	8080	1080	9840
			9280	8840	8280	6320	8840	9160	9200	7640	9440	9640	10240	7480	8520	9600	8880	7720	9400	9840	8480	10160	9040	8080	10880	9000	9880	9400	8200	8320	8960	9000	9200	9120	9600	9160	9000	9200	9240	8280	11600	10880	9800	7240	10800	10440	8400	1120	10240
			7640	8680	6640	6520	8280	7880	8400	8320	8120	8960	10040	8320	9920	9360	9320	8080	8240	9240	9880	10080	9640	10000	8840	8360	10040	10160	10480	10440	11120	9600	11080	9840	10200	9600	10360	11200	10200	10360	10440	10040	9080	8840	12120	11160	8840	1240	11560
			8520	9440	8480	8000	7800	9080	8240	8800	6400	8880	8840	10800	9680	8120	8520	8360	9520	10800	9840	11560	10000	8400	8680	9320	8880	10680	11040	10160	10680	10600	9480	9680	9200	9280	9960	9560	9720	9680	10400	10560	9280	9480	8240	9640	8000	1160	12440
				7160	7000	7920	6880	10480	8760	9640	8600	8560	8560	7960	8600	8280	8680	7520	9120	9520	9480	7920	8840	11240	8120	8760	6400	8920	7840	8400	8360	8240	8000	9680	9200	10080	9840	9080	11160	10040	8840	8880	11160	10160	10080	9920	9480	1080	12160
			8400	7360	8200	9280	7680	9760	8920	9320	7600	9520	8880	7040	8600	9360	8320	7640	8600	8600	8960	8360	8600	8520	8920	8240	5600	8200	10360	9000	8920	8120	8720	7800	9240	8720	8640	9200	8640	8520	9320	9400	8880	8520	8200	9680	7640	1000	11920
			8440	5840	8280	8840	7520	8360	7240	7080	8440	7440	10200	8760	8520	7920	8800	6960	7920	8240	9240	8080	8320	10000	9840	9680	9200	7800	7760	7040	8240	9640	7800	8120	10160	9400	9720	7920	10280	8440	7640	9480	9680	8960	10680	9160	8080	960	9080
			7640	7640	7120	8160	5520	8600	8840	8280	7560	7200	8280	8160	9680	9000	8200	7000	8640	8080	7880	9080	7960	8000	7960	9600	8760	9600	8400	8920	7800	8400	7120	8520	7880	8320	8920	9240	9160	9560	8920	9680	9480	9280	8880	10240	10080	1120	10200
				6400	7160	7840	8320	7480	8040	8080	7320	6440	7160	7560	8440	9280	8280	7840	6200	8160	6640	8560	8800	9560	8080	9320	7720	7800	7560	9200	8120	7400	9000	7560	7920	8560	9040	9160	8840	9200	8800	10640	8880	8880	9720	10000	8920	800	8160
			10000	8240	7040	7240	7360	6880	6360	7760	7960	6680	6720	8600	8400	6400	7200	6720	6000	7640	7440	9280	7880	8360	8120	8040	8000	1960	7920	7520	7880	8040	8240	7960	9000	8360	8960	8000	7880	8000	8440	8920	8560	9800	7920	8480	7640	880	9240
			8200	8240	7480	7240	7040	6600	7560	8080	7440	6240	6520	7120	8240	7640	7040	6560	7360	7640	7600	8920	7440	7880	8680	8280	7640	8600	7800	7400	8600	8680	8480	8040	8720	7920	6240	8720	8760	9800	8560	9000	8880	9160	10360	8960	7000	840	10040
			7600	7480	6880	7080	7440	5200	6960	7240	7640	7960	7440	7560	7440	8240	7200	7400	6240	7320	8360	8200	7840	7840	7760	8000	9240	7720	7840	7440	8120	8200	7800	8200	9200	7960	8440	8320	8440	8400	9040	8560	8400	8720	9120	8160	7040	920	8680
					5720	7000	7040	7320	7200	7320	8080	6160	6840	6520	7080																																7080	800	9240
			7480	9280	6160	5880	6920	7560	8360	8720	7800	7320	6880	6720	6600																																7360	680	7200
			8720	9600	8680	8080	7360	8360	6560	6920	7440	7400	7480	6440	7560	7280	5040	6480	5800	7720	4320	5320	9720	6640	5160	7800	2400	9440	8640	6000	4640	7440	7320	8040	8320	9160	9040	9000	8360	9560	7640	7240	9360	9120	8720	9440	8200	800	9520
			8840	8240	8200	6880	8080	6920	8440	7640	6760	6400	7960	7840	7600	6720	7000	9160	8080	8880	8160	9760	7600	7360	7840	8360	7360	7920	8800	8400	6640	8680	7680	7160	8240	7520	7640	8320	8640	7760	9920	8760	7640	8800	8960	10520	8040	840	8720
				5720	6480	6600	6920	7440	6720	6640	5720	4680	6680	7240	6480	5960	6920	6680	6160	6160	6440	7240	7080	5920	6880	7640	6160	6680	7120	6920	7560	6080	7280	5440	6920	5200	6640	7480	8040	6880	6360	8640	7400	7680	7600	7560	6080	520	9040
			7320	6600	6840	6080	6160	6560	6480	6520	6920	6520	6840	6760	6200	6440	6400	6560	6800	6600	6760	6560	6920	7280	7040	6480	7600	6480	7000	5640	7040	6920	7240	8320	7080	7640	7320	7200	7440	7760	8320	8160	7440	7920	7760	6640	7200	640	7760
			6880	7640	7520	5640	6400	6280	7160	7080	6080	7200	7280	6360	5840	7520	6960	5520	6720	7360	6960	7040	6480	6160	6920	5840	5640	6920	9960	7360	6800	7560	7360	7920	7160	7360	7200	7080	8440	7920	6800	7760	7680	7160	6920	7360	9440	760	7560
			7800	7520	6440	5400	7040	7600	6760	7200	7000	6640	6240	7960	7400	6680	5920	6080	7520	7520	7840	6840	7400	8040	7640	3240	6840	7560	7480	7640	7240	7840	6120	7000	7600	7640	8120	7120	8840	7400	8680	7960	8080	7600	8640	9000	6440	560	7960
				5720	6800	6640	6360	5200	6040	7240	7640	7400	7520	7840	7200	6840	7040	7760	7160	7680	5680	7440	8000	7840	7360	8400	7560	7000	8200	8440	7000	7440	7720	6920	7240	7840	7840	9040	9360	9240	7600	7480	7280	7440	8560	8800	7320	680	8120
			6920	7440	7440	6880	7240	4960	6320	7480	8640	8920	8040	7600	7760	8840	7640	8080	8680	7200	8120	8800	8160	8640	9640	8320	8200	8040	8480	9640	8680	8600	9360	8400	7760	7200	8280	9480	9000	8320	9840	7720	8640	8080	8960	8400	7400	720	8840
			10480	9080	8400	7960	7440	6720	8520	8880	8560	6080	9720	8200	7920	9280	9280	8400	9840	8720	9160	11080	9080	9240	8960	9200	9400	9160	8200	8920	8640	7720	9920	10600	9360	9200	7880	9320	9480	9160	9280	10040	9000	8360	8680	8840	7760	960	10080
			9640	10320	9880	9160	9120	9000	8400	8680	10080	11160	10640	9320	9240	10520	10440	8000	7920	9680	8160	11040	10560	10040	10080	9920	10240	9800	9280	9920	8080	9360	10960	11880	10960	9920	8520	10160	11120	9520	11440	8240	8520	8080	9560	8760	11200	720	12920
																																															Z'1=	0.256207	Z'2=
																																														AVG	8707.5	891.25	10151.2
																																														STDEV	1736.93	200.961	1731.34
				12.1222	1.37534	11.6104	14.681	14.1692	4.95762	2.9106	-2.7187	-2.20694	8.02815	5.98113	1.88709	7.00464	20.3103	15.1927	-0.159923	4.95762	-2.20694	0.351831	-3.7422	2.39885	-4.76571	19.2867	-3.23045	-11.9303	-17.0478	-6.30098	-5.27747	-6.81273	-7.32448	-25.2359	-5.78922	-16.5361	-0.159923	-20.1183	-20.1183	-21.1419	-22.6771	-23.7006	-6.30098	-28.8182	-27.2829	-16.5361
			-2.20694	16.2162	0.351831	16.728	-5.78922	13.6574	2.9106	2.9106	8.02815	1.88709	-8.34799	11.6104	11.0987	9.05166	4.95762	12.1222	0.351831	8.02815	-8.85975	5.46937	-2.7187	5.98113	-7.32448	-2.20694	-10.395	-5.27747	-6.30098	-8.85975	-12.442	-8.85975	-23.7006	3.42236	-14.489	-20.6301	-10.395	-8.85975	-20.1183	-38.0297	-27.2829	-27.7947	-32.9122	-13.9773	-33.9357	-27.2829
			-2.20694	6.49288	11.0987	16.2162	19.7985	2.9106	6.49288	67.3917	9.56341	0.351831	31.0571	7.00464	-2.20694	10.0752	16.2162	22.3573	13.1457	1.37534	-3.23045	10.5869	12.6339	5.98113	2.39885	-1.18343	-1.69519	0.863585	-11.9303	-2.20694	-22.1654	-12.442	-19.6066	3.93411	-7.32448	-11.9303	-18.5831	-17.5596	-8.34799	-5.27747	17.7515	-11.9303	-16.0243	-37.0062	-22.1654	-5.27747
			-0.671678	-2.20694	-3.23045	-3.23045	13.1457	13.1457	0.351831	13.6574	-6.81273	10.5869	9.05166	2.9106	-2.7187	3.42236	17.2397	9.05166	5.98113	-11.4185	-0.159923	-7.83624	-25.2359	-3.23045	-2.7187	-12.9538	-10.9068	86.3266	0.863585	-2.20694	-9.3715	-5.27747	6.49288	-1.69519	21.3338	5.98113	-1.69519	-0.671678	-14.489	-18.5831	-17.0478	-31.8887	-4.76571	-7.83624	-11.4185	-19.6066
					20.3103	8.5399	9.05166	21.8455	8.5399	16.728	-11.9303	-16.0243	26.4513	14.681	6.49288	10.0752	-5.27747	17.2397	-11.4185	-2.7187	5.98113	17.2397	-9.3715	8.5399	4.95762	-3.23045	-2.20694	-8.34799	-14.489	66.3681	-9.88326	12.1222	3.93411	-6.30098	0.351831	-8.34799	-12.442	10.0752	-1.18343	-18.5831	-4.76571	2.39885	-67.1997	-11.4185	-0.671678	-14.489
			4.95762	-7.32448	5.98113	5.46937	15.1927	3.42236	2.39885	20.822	-8.85975	7.51639	22.3573	17.7515	15.1927	3.93411	-3.23045	2.39885	-1.18343	-2.7187	11.6104	1.88709	5.98113	18.2632	17.2397	-1.18343	-3.23045	-13.4655	0.351831	-0.159923	-3.7422	11.0987	-6.81273	-2.7187	-13.4655	2.39885	-13.9773	-15.5126	3.42236	-11.9303	-4.76571	-19.6066	-5.27747	2.9106	-41.1003	0.863585
			14.1692	4.95762	-9.88326	-16.0243	-2.20694	-0.159923	-2.20694	0.863585	-10.395	8.02815	-6.30098	-1.69519	20.822	21.8455	14.681	-1.18343	-9.3715	0.351831	-2.20694	3.42236	-24.2124	-9.3715	7.51639	0.351831	-10.9068	-10.9068	-14.489	-21.6536	-26.2594	1.88709	-14.489	-44.6826	-28.3064	-3.23045	-22.1654	-18.0713	-11.4185	-17.5596	29.0101	-22.6771	-5.27747	-22.1654	-29.8417	-25.7476
			8.02815	22.869	21.8455	-1.18343	4.44587	1.88709	-13.4655	1.37534	-1.18343	-4.25396	-2.20694	23.8925	-3.23045	25.4278	6.49288	2.9106	21.3338	0.351831	1.88709	2.9106	-17.0478	-6.81273	1.37534	-8.34799	-3.23045	-12.9538	-16.5361	-9.3715	-19.6066	-14.489	-22.6771	-13.9773	-12.442	-26.2594	-24.7241	-26.2594	2.39885	1.37534	-42.1238	-15.0008	5.46937	-21.6536	-35.471	-29.3299
				19.7985	7.00464	14.681	-1.69519	-7.32448	-6.81273	-8.85975	-13.9773	-2.7187	-17.0478	12.1222	-8.34799	-7.83624	-13.4655	-5.78922	0.351831	-0.159923	-6.81273	-17.5596	-2.20694	4.44587	3.42236	-25.7476	-4.25396	-5.78922	-8.85975	-0.159923	-4.25396	-23.7006	-13.4655	-23.7006	-2.7187	-26.2594	-16.5361	-16.0243	-17.0478	-22.6771	-37.0062	-16.0243	-6.30098	-24.2124	-3.23045	-24.2124
			-7.32448	-1.69519	5.46937	30.5453	-1.69519	-5.78922	-6.30098	13.6574	-9.3715	-11.9303	-19.6066	15.7045	2.39885	-11.4185	-2.20694	12.6339	-8.85975	-14.489	2.9106	-18.5831	-4.25396	8.02815	-27.7947	-3.7422	-15.0008	-8.85975	6.49288	4.95762	-3.23045	-3.7422	-6.30098	-5.27747	-11.4185	-5.78922	-3.7422	-6.30098	-6.81273	5.46937	-37.0062	-27.7947	-13.9773	18.775	-26.7711	-22.1654
			13.6574	0.351831	26.4513	27.9866	5.46937	10.5869	3.93411	4.95762	7.51639	-3.23045	-17.0478	4.95762	-15.5126	-8.34799	-7.83624	8.02815	5.98113	-6.81273	-15.0008	-17.5596	-11.9303	-16.5361	-1.69519	4.44587	-17.0478	-18.5831	-22.6771	-22.1654	-30.8652	-11.4185	-30.3534	-14.489	-19.0948	-11.4185	-21.1419	-31.8887	-19.0948	-21.1419	-22.1654	-17.0478	-4.76571	-1.69519	-43.659	-31.3769
			2.39885	-9.3715	2.9106	9.05166	11.6104	-4.76571	5.98113	-1.18343	29.5218	-2.20694	-1.69519	-26.7711	-12.442	7.51639	2.39885	4.44587	-10.395	-26.7711	-14.489	-36.4945	-16.5361	3.93411	0.351831	-7.83624	-2.20694	-25.2359	-29.8417	-18.5831	-25.2359	-24.2124	-9.88326	-12.442	-6.30098	-7.32448	-16.0243	-10.9068	-12.9538	-12.442	-21.6536	-23.7006	-7.32448	-9.88326	5.98113	-11.9303
				19.7985	21.8455	10.0752	23.3808	-22.6771	-0.671678	-11.9303	1.37534	1.88709	1.88709	9.56341	1.37534	5.46937	0.351831	15.1927	-5.27747	-10.395	-9.88326	10.0752	-1.69519	-32.4004	7.51639	-0.671678	29.5218	-2.7187	11.0987	3.93411	4.44587	5.98113	9.05166	-12.442	-6.30098	-17.5596	-14.489	-4.76571	-31.3769	-17.0478	-1.69519	-2.20694	-31.3769	-18.5831	-17.5596	-15.5126
			3.93411	17.2397	6.49288	-7.32448	13.1457	-13.4655	-2.7187	-7.83624	14.1692	-10.395	-2.20694	21.3338	1.37534	-8.34799	4.95762	13.6574	1.37534	1.37534	-3.23045	4.44587	1.37534	2.39885	-2.7187	5.98113	39.7569	6.49288	-21.1419	-3.7422	-2.7187	7.51639	-0.159923	11.6104	-6.81273	-0.159923	0.863585	-6.30098	0.863585	2.39885	-7.83624	-8.85975	-2.20694	2.39885	6.49288	-12.442
			3.42236	36.6864	5.46937	-1.69519	15.1927	4.44587	18.775	20.822	3.42236	16.2162	-19.0948	-0.671678	2.39885	10.0752	-1.18343	22.3573	10.0752	5.98113	-6.81273	8.02815	4.95762	-16.5361	-14.489	-12.442	-6.30098	11.6104	12.1222	21.3338	5.98113	-11.9303	11.6104	7.51639	-18.5831	-8.85975	-12.9538	10.0752	-20.1183	3.42236	13.6574	-9.88326	-12.442	-3.23045	-25.2359	-5.78922
			13.6574	13.6574	20.3103	7.00464	40.7804	1.37534	-1.69519	5.46937	14.681	19.2867	5.46937	7.00464	-12.442	-3.7422	6.49288	21.8455	0.863585	8.02815	10.5869	-4.76571	9.56341	9.05166	9.56341	-11.4185	-0.671678	-11.4185	3.93411	-2.7187	11.6104	3.93411	20.3103	2.39885	10.5869	4.95762	-2.7187	-6.81273	-5.78922	-10.9068	-2.7187	-12.442	-9.88326	-7.32448	-2.20694	-19.6066
				29.5218	19.7985	11.0987	4.95762	15.7045	8.5399	8.02815	17.7515	29.0101	19.7985	14.681	3.42236	-7.32448	5.46937	11.0987	32.0806	7.00464	26.4513	1.88709	-1.18343	-10.9068	8.02815	-7.83624	12.6339	11.6104	14.681	-6.30098	7.51639	16.728	-3.7422	14.681	10.0752	1.88709	-4.25396	-5.78922	-1.69519	-6.30098	-1.18343	-24.7241	-2.20694	-2.20694	-12.9538	-16.5361
			-16.5361	5.98113	21.3338	18.775	17.2397	23.3808	30.0336	12.1222	9.56341	25.9395	25.4278	1.37534	3.93411	29.5218	19.2867	25.4278	34.6394	13.6574	16.2162	-7.32448	10.5869	4.44587	7.51639	8.5399	9.05166	86.3266	10.0752	15.1927	10.5869	8.5399	5.98113	9.56341	-3.7422	4.44587	-3.23045	9.05166	10.5869	9.05166	3.42236	-2.7187	1.88709	-13.9773	10.0752	2.9106
			6.49288	5.98113	15.7045	18.775	21.3338	26.9631	14.681	8.02815	16.2162	31.5688	27.9866	20.3103	5.98113	13.6574	21.3338	27.4748	17.2397	13.6574	14.1692	-2.7187	16.2162	10.5869	0.351831	5.46937	13.6574	1.37534	11.6104	16.728	1.37534	0.351831	2.9106	8.5399	-0.159923	10.0752	31.5688	-0.159923	-0.671678	-13.9773	1.88709	-3.7422	-2.20694	-5.78922	-21.1419	-3.23045
			14.1692	15.7045	23.3808	20.822	16.2162	44.8745	22.3573	18.775	13.6574	9.56341	16.2162	14.681	16.2162	5.98113	19.2867	16.728	31.5688	17.7515	4.44587	6.49288	11.0987	11.0987	12.1222	9.05166	-6.81273	12.6339	11.0987	16.2162	7.51639	6.49288	11.6104	6.49288	-6.30098	9.56341	3.42236	4.95762	3.42236	3.93411	-4.25396	1.88709	3.93411	-0.159923	-5.27747	7.00464
					38.2217	21.8455	21.3338	17.7515	19.2867	17.7515	8.02815	32.5924	23.8925	27.9866	20.822
			15.7045	-7.32448	32.5924	36.1746	22.869	14.681	4.44587	-0.159923	11.6104	17.7515	23.3808	25.4278	26.9631
			-0.159923	-11.4185	0.351831	8.02815	17.2397	4.44587	27.4748	22.869	16.2162	16.728	15.7045	29.0101	14.681	18.2632	46.9215	28.4983	37.1981	12.6339	56.1331	43.3392	-12.9538	26.4513	45.3862	11.6104	80.6973	-9.3715	0.863585	34.6394	52.039	16.2162	17.7515	8.5399	4.95762	-5.78922	-4.25396	-3.7422	4.44587	-10.9068	13.6574	18.775	-8.34799	-5.27747	-0.159923	-9.3715
			-1.69519	5.98113	6.49288	23.3808	8.02815	22.869	3.42236	13.6574	24.916	29.5218	9.56341	11.0987	14.1692	25.4278	21.8455	-5.78922	8.02815	-2.20694	7.00464	-13.4655	14.1692	17.2397	11.0987	4.44587	17.2397	10.0752	-1.18343	3.93411	26.4513	0.351831	13.1457	19.7985	5.98113	15.1927	13.6574	4.95762	0.863585	12.1222	-15.5126	-0.671678	13.6574	-1.18343	-3.23045	-23.1889
				38.2217	28.4983	26.9631	22.869	16.2162	25.4278	26.4513	38.2217	51.5273	25.9395	18.775	28.4983	35.1511	22.869	25.9395	32.5924	32.5924	29.0101	18.775	20.822	35.6629	23.3808	13.6574	32.5924	25.9395	20.3103	22.869	14.681	33.6159	18.2632	41.8039	22.869	44.8745	26.4513	15.7045	8.5399	23.3808	30.0336	0.863585	16.728	13.1457	14.1692	14.681
			17.7515	26.9631	23.8925	33.6159	32.5924	27.4748	28.4983	27.9866	22.869	27.9866	23.8925	24.916	32.0806	29.0101	29.5218	27.4748	24.4043	26.9631	24.916	27.4748	22.869	18.2632	21.3338	28.4983	14.1692	28.4983	21.8455	39.2452	21.3338	22.869	18.775	4.95762	20.822	13.6574	17.7515	19.2867	16.2162	12.1222	4.95762	7.00464	16.2162	10.0752	12.1222	26.4513
			23.3808	13.6574	15.1927	39.2452	29.5218	31.0571	19.7985	20.822	33.6159	19.2867	18.2632	30.0336	36.6864	15.1927	22.3573	40.7804	25.4278	17.2397	22.3573	21.3338	28.4983	32.5924	22.869	36.6864	39.2452	22.869	-16.0243	17.2397	24.4043	14.681	17.2397	10.0752	19.7985	17.2397	19.2867	20.822	3.42236	10.0752	24.4043	12.1222	13.1457	19.7985	22.869	17.2397
			11.6104	15.1927	29.0101	42.3157	21.3338	14.1692	24.916	19.2867	21.8455	26.4513	31.5688	9.56341	16.728	25.9395	35.6629	33.6159	15.1927	15.1927	11.0987	23.8925	16.728	8.5399	13.6574	69.9504	23.8925	14.681	15.7045	13.6574	18.775	11.0987	33.1041	21.8455	14.1692	13.6574	7.51639	20.3103	-1.69519	16.728	0.351831	9.56341	8.02815	14.1692	0.863585	-3.7422
				38.2217	24.4043	26.4513	30.0336	44.8745	34.1276	18.775	13.6574	16.728	15.1927	11.0987	19.2867	23.8925	21.3338	12.1222	19.7985	13.1457	38.7334	16.2162	9.05166	11.0987	17.2397	3.93411	14.681	21.8455	6.49288	3.42236	21.8455	16.2162	12.6339	22.869	18.775	11.0987	11.0987	-4.25396	-8.34799	-6.81273	14.1692	15.7045	18.2632	16.2162	1.88709	-1.18343
			22.869	16.2162	16.2162	23.3808	18.775	47.945	30.5453	15.7045	0.863585	-2.7187	8.5399	14.1692	12.1222	-1.69519	13.6574	8.02815	0.351831	19.2867	7.51639	-1.18343	7.00464	0.863585	-11.9303	4.95762	6.49288	8.5399	2.9106	-11.9303	0.351831	1.37534	-8.34799	3.93411	12.1222	19.2867	5.46937	-9.88326	-3.7422	4.95762	-14.489	12.6339	0.863585	8.02815	-3.23045	3.93411
			-22.6771	-4.76571	3.93411	9.56341	16.2162	25.4278	2.39885	-2.20694	1.88709	33.6159	-12.9538	6.49288	10.0752	-7.32448	-7.32448	3.93411	-14.489	-0.159923	-5.78922	-30.3534	-4.76571	-6.81273	-3.23045	-6.30098	-8.85975	-5.78922	6.49288	-2.7187	0.863585	12.6339	-15.5126	-24.2124	-8.34799	-6.30098	10.5869	-7.83624	-9.88326	-5.78922	-7.32448	-17.0478	-3.7422	4.44587	0.351831	-1.69519
			-11.9303	-20.6301	-15.0008	-5.78922	-5.27747	-3.7422	3.93411	0.351831	-17.5596	-31.3769	-24.7241	-7.83624	-6.81273	-23.1889	-22.1654	9.05166	10.0752	-12.442	7.00464	-29.8417	-23.7006	-17.0478	-17.5596	-15.5126	-19.6066	-13.9773	-7.32448	-15.5126	8.02815	-8.34799	-28.8182	-40.5885	-28.8182	-15.5126	2.39885	-18.5831	-30.8652	-10.395	-34.9592	5.98113	2.39885	8.02815	-10.9068	-0.671678
[truncated: 1 more columns]

## Sheet: 12227717
Plate#	12227717
								5240	5640	5520	5400	5200	5360	4960	4440	5240	4960	5080	5280	4760	5120	5200	4880	5760	5520	5400	6320	6240	5440	5000	5200	5040	4400	5800	5600	6160	5720	5880	5960	6360	5880	5480	5400	6240	6040	6120	5160	4720	6200
			5320	5840	6440	4960	5960	5840	5920	5360	4360	5880	4200	5040	5360	5200	5400	5520	5280	5880	5640	5200	5360	5960	3520	5920	6600	5240	5640	6120	5240	5480	4880	5880	6680	5040	5360	5600	5400	5040	5800	6440	2440	5720	6040	5840	5920	4520	6960
			4280	6040	5120	6200	5160	5600	6760	5320	5720	5840	5720	6480	6720	5960	6440	5520	5320	5920	5880	6160	6360	5880	6240	5720	6080	7080	5840	6040	5520	6200	5600	5880	6720	6920	5680	6320	6440	6640	6640	6280	6400	6040	6480	6760	6480	4880	6840
			6240	6080	6360	5480	6520	6880	6640	6000	5320	7120	6600	5520	6000	7040	5840	5720	5880	6520	7080	6840	6240	5960	5760	6640	6680	4840	7400	7600	5880	7560	6120	6480	5440	5840	6200	6640	6240	6960	5840	7840	6240	5800	8200	7240	6560	5560	6720
								5400	4800	5000	5040	5560	4440	4600	5120	4280	5760	5400	5280	5600	4920	4600	5240	5280	5920	5440	5760	5760	5000	5400	4920	6280	5080	6920	5760	6360	6640	6040	5920	5720	5400	4960	6360	5680	5440	6120	6480	4160	5960
			5560	5960	5920	6480	7400	6120	7120	6600	6480	6320	6560	5440	6800	6080	6040	8120	7480	6600	6600	7280	6880	6640	6960	6560	6600	7920	8520	6600	6880	4560	5960	6040	7800	6200	10760	6640	6920	6240	6160	6280	5520	6440	8000	6920	6120	5160	7640
			4440	6000	5600	5480	5480	5880	6960	7400	6720	7320	5840	6000	7120	6080	6200	5680	6720	7520	6440	6800	6480	6280	6320	7680	7000	6840	6680	7720	6640	7000	7640	6840	6840	7280	6600	7560	8000	8000	7040	7800	7200	7080	10360	8600	6560	6920	9080
			5120	6360	7200	7760	7320	8280	7400	6840	7640	6920	7480	7560	9440	8960	8280	6240	7840	6600	6920	6400	7000	7520	8000	7320	6480	9200	7840	6880	6280	6320	7040	5800	6480	7240	8080	7320	7760	7440	7200	7120	7720	7600	7760	9360	7400	6000	8080
								8760	8000	7360	6440	6480	7800	7800	6280	4920	7360	5320	9000	8440	5080	6640	8120	5760	7800	7400	6200	8360	8440	9720	7200	7840	8040	7120	7880	7400	6920	6760	6680	8200	8720	6200	8200	7360	7560	7640	8760	5320	6400
			6840	6320	7600	6600	6320	7480	6200	7280	8880	7320	5040	8560	7320	7600	6440	5320	7440	7720	7080	8320	7960	7640	7160	9040	7760	5920	8040	8440	7800	7840	7080	7480	7200	8200	9640	7480	6640	7040	5400	9480	6600	8800	7960	8720	8200	4200	7840
			6520	6800	5960	6320	5800	6800	4600	7480	8680	6680	6720	7160	7760	7920	6320	6520	7760	7440	8680	7560	8520	7840	7520	5960	8640	9080	8360	8680	6600	6360	7960	8320	8360	6200	7560	8080	6680	8240	7280	6960	7880	7560	7080	7320	8960	7120	8720
			6720	6560	6400	6160	5320	6240	5880	7120	5800	6320	6440	6160	6640	6160	6640	8440	6680	6160	4720	7440	6160	6840	6640	7120	5880	6800	6800	7200	5520	6640	6520	7320	6480	6320	7840	6680	8320	7400	6800	6000	5520	8960	6720	6920	11960	4880	9880
								5000	5000	6840	5480	5960	5360	5440	3880	6240	5360	4880	6080	5800	5480	5640	6360	5520	5320	5520	6080	6680	6160	5800	5000	6040	6080	6640	6640	4800	5280	7840	5200	4800	6120	5520	4840	6120	4200	4840	8520	6920	7960
			7120	5960	4840	4400	5080	6320	5160	6200	5840	6040	5320	5000	5040	5040	5000	6120	4320	6480	5080	5480	5760	6080	5960	5160	5840	6480	5640	5760	6680	5440	6080	5760	5200	5960	5040	5520	5720	6240	5200	5760	5720	6040	5080	5760	6440	6160	6920
			5880	6040	6800	6040	4840	5240	6600	6320	7160	6920	6200	5720	5560	5520	6120	7440	5600	7480	6720	6720	6280	8440	6080	6120	7520	7880	4920	6600	7600	8160	6880	7080	7040	6960	7080	6200	6040	6600	7480	7600	7160	6240	7920	6640	9320	5840	9680
			8360	7360	6800	6280	5760	5720	6000	7480	7640	6840	7920	6160	8000	6880	7240	6240	6800	8080	6840	6680	5760	6760	6720	6800	6920	7000	5800	9360	8600	7600	6920	6960	6560	6520	6120	6920	6440	5800	5680	5920	5480	8200	6080	8360	6840	6800	8160
								5480	5920	6120	4560	5000	5480	5440	5200	4920	6200	5360	4320	5040	6120	6120	5680	5000	5480	5960	4880	5440	5520	5000	5960	5440	5040	4880	5480	5160	7080	4680	5240	4520	5840	4960	4640	5080	5400	5840	7120	4640	7200
			5400	4640	4360	5840	5360	5160	5080	5360	5320	5640	5760	4400	5320	4880	4400	5280	5320	4720	5160	5240	4320	5760	5880	5200	4840	5320	4960	5360	7400	5200	5240	5800	5080	5600	5080	5960	5400	4880	4840	5400	2960	6200	5480	5840	6440	4920	5560
			5360	5320	4520	5160	5400	5040	4760	5040	4360	5480	4920	4840	5920	5160	4880	5000	5600	6080	4600	6880	7280	7000	5560	5040	5440	5360	5240	5680	6120	4520	5520	5480	5600	5040	6560	6560	6000	4760	4960	5120	4480	5800	5760	5920	5640	8000	6760
			7560	6520	6560	6120	5520	5400	5880	8040	7040	5280	5160	6360	5800	5760	6480	5880	5720	5200	6600	7960	6880	7120	7280	6480	5080	5840	6120	5760	7000	5040	6240	5560	5840	5280	6520	5800	4520	6200	6360	4960	4160	6160	5480	5760	6880	6800	8560
								5120	5480	5400	5640	6360	5560	5240	6840	5280	5480	4640	5240	5480	4760	5760	5800	5280	4720	4680	5040	5360	5600	5520	5440	5520	5760	4920	5600	5680	6120	5520	5680	6480	5880	3800	5840	6600	6200	6720	5800	5320	7000
			5880	5800	5440	5160	4760	5720	5400	5440	5160	4880	6040	4680	5440	5840	5280	5760	5040	5680	5200	5720	6520	5800	5600	5480	5320	5800	6080	6520	6400	5680	5520	5880	5320	6120	5640	6160	5840	5400	5640	6200	5280	6760	6400	6600	6480	5280	6280
			5440	6520	6080	4600	5400	5080	4640	5320	5920	6000	5080	4840	4880	6000	4360	5520	6040	5760	5000	5560	6000	6200	5240	5840	5960	6440	5520	5320	6640	5800	5880	5320	5080	5320	5800	6000	5200	5160	6200	6000	6640	5360	6800	6560	6440	5760	7600
			6640	6440	5560	5520	6160	5960	5640	5440	5160	5440	4760	4840	6120	5640	5560	5280	5520	5800	6480	4960	5800	6040	5760	6480	5920	5640	5720	6000	6600	6400	6120	5960	5040	5440	5560	6240	5520	5600	6080	6640	6440	6640	6560	7280	6480	5320	6960
																																															4760	3320	6560
																																															4800	3000	5200
																																															4960	4000	5880
																																															5400	4640	6800
																																															6640	5480	6360
																																															6440	4520	8800
																																															6600	8160	5680
																																															6560	3480	6240
																																															Z'1=	-4.81982	Z'2=
																																														AVG	6785	4180	7202.5
																																														STDEV	1479	1268.45	1196.42
								59.309	43.9539	48.5605	53.167	60.8445	54.7025	70.0576	90.0192	59.309	70.0576	65.4511	57.7735	77.7351	63.9155	60.8445	73.1286	39.3474	48.5605	53.167	17.8503	20.9213	51.6315	68.5221	60.8445	66.9866	91.5547	37.8119	45.4894	23.9923	40.8829	34.7409	31.6699	16.3148	34.7409	50.096	53.167	20.9213	28.5988	25.5278
			56.238	36.2764	13.2438	70.0576	31.6699	36.2764	33.2054	54.7025	93.0902	34.7409	99.2322	66.9866	54.7025	60.8445	53.167	48.5605	57.7735	34.7409	43.9539	60.8445	54.7025	31.6699	125.336	33.2054	7.10173	59.309	43.9539	25.5278	59.309	50.096	73.1286	34.7409	4.03071	66.9866	54.7025	45.4894	53.167	66.9866	37.8119	13.2438	166.795	40.8829	28.5988	36.2764
			96.1612	28.5988	63.9155	22.4568	62.38	45.4894	0.959693	56.238	40.8829	36.2764	40.8829	11.7083	2.4952	31.6699	13.2438	48.5605	56.238	33.2054	34.7409	23.9923	16.3148	34.7409	20.9213	40.8829	27.0633	-11.3244	36.2764	28.5988	48.5605	22.4568	45.4894	34.7409	2.4952	-5.18234	42.4184	17.8503	13.2438	5.56622	5.56622	19.3858	14.7793	28.5988	11.7083	0.959693
			20.9213	27.0633	16.3148	50.096	10.1727	-3.64683	5.56622	30.1344	56.238	-12.8599	7.10173	48.5605	30.1344	-9.78887	36.2764	40.8829	34.7409	10.1727	-11.3244	-2.11132	20.9213	31.6699	39.3474	5.56622	4.03071	74.6641	-23.6084	-31.286	34.7409	-29.7505	25.5278	11.7083	51.6315	36.2764	22.4568	5.56622	20.9213	-6.71785	36.2764	-40.499	20.9213	37.8119	-54.3186	-17.4664
								53.167	76.1996	68.5221	66.9866	47.025	90.0192	83.8772	63.9155	96.1612	39.3474	53.167	57.7735	45.4894	71.5931	83.8772	59.309	57.7735	33.2054	51.6315	39.3474	39.3474	68.5221	53.167	71.5931	19.3858	65.4511	-5.18234	39.3474	16.3148	5.56622	28.5988	33.2054	40.8829	53.167	70.0576	16.3148	42.4184	51.6315	25.5278
			47.025	31.6699	33.2054	11.7083	-23.6084	25.5278	-12.8599	7.10173	11.7083	17.8503	8.63724	51.6315	-0.575816	27.0633	28.5988	-51.2476	-26.6795	7.10173	7.10173	-19.0019	-3.64683	5.56622	-6.71785	8.63724	7.10173	-43.5701	-66.6027	7.10173	-3.64683	85.4127	31.6699	28.5988	-38.9635	22.4568	-152.591	5.56622	-5.18234	20.9213	23.9923	19.3858	48.5605	13.2438	-46.6411	-5.18234
			90.0192	30.1344	45.4894	50.096	50.096	34.7409	-6.71785	-23.6084	2.4952	-20.5374	36.2764	30.1344	-12.8599	27.0633	22.4568	42.4184	2.4952	-28.215	13.2438	-0.575816	11.7083	19.3858	17.8503	-34.357	-8.25336	-2.11132	4.03071	-35.8925	5.56622	-8.25336	-32.8215	-2.11132	-2.11132	-19.0019	7.10173	-29.7505	-46.6411	-46.6411	-9.78887	-38.9635	-15.9309	-11.3244	-137.236	-69.6737
			63.9155	16.3148	-15.9309	-37.428	-20.5374	-57.3896	-23.6084	-2.11132	-32.8215	-5.18234	-26.6795	-29.7505	-101.919	-83.4933	-57.3896	20.9213	-40.499	7.10173	-5.18234	14.7793	-8.25336	-28.215	-46.6411	-20.5374	11.7083	-92.7063	-40.499	-3.64683	19.3858	17.8503	-9.78887	37.8119	11.7083	-17.4664	-49.7121	-20.5374	-37.428	-25.144	-15.9309	-12.8599	-35.8925	-31.286	-37.428	-98.8484
								-75.8157	-46.6411	-22.0729	13.2438	11.7083	-38.9635	-38.9635	19.3858	71.5931	-22.0729	56.238	-85.0288	-63.5317	65.4511	5.56622	-51.2476	39.3474	-38.9635	-23.6084	22.4568	-60.4607	-63.5317	-112.668	-15.9309	-40.499	-48.1766	-12.8599	-42.0345	-23.6084	-5.18234	0.959693	4.03071	-54.3186	-74.2802	22.4568	-54.3186	-22.0729	-29.7505	-32.8215
			-2.11132	17.8503	-31.286	7.10173	17.8503	-26.6795	22.4568	-19.0019	-80.4223	-20.5374	66.9866	-68.1382	-20.5374	-31.286	13.2438	56.238	-25.144	-35.8925	-11.3244	-58.9251	-45.1056	-32.8215	-14.3954	-86.5643	-37.428	33.2054	-48.1766	-63.5317	-38.9635	-40.499	-11.3244	-26.6795	-15.9309	-54.3186	-109.597	-26.6795	5.56622	-9.78887	53.167	-103.455	7.10173	-77.3512	-45.1056	-74.2802
			10.1727	-0.575816	31.6699	17.8503	37.8119	-0.575816	83.8772	-26.6795	-72.7447	4.03071	2.4952	-14.3954	-37.428	-43.5701	17.8503	10.1727	-37.428	-25.144	-72.7447	-29.7505	-66.6027	-40.499	-28.215	31.6699	-71.2092	-88.0998	-60.4607	-72.7447	7.10173	16.3148	-45.1056	-58.9251	-60.4607	22.4568	-29.7505	-49.7121	4.03071	-55.8541	-19.0019	-6.71785	-42.0345	-29.7505	-11.3244	-20.5374
			2.4952	8.63724	14.7793	23.9923	56.238	20.9213	34.7409	-12.8599	37.8119	17.8503	13.2438	23.9923	5.56622	23.9923	5.56622	-63.5317	4.03071	23.9923	79.2706	-25.144	23.9923	-2.11132	5.56622	-12.8599	34.7409	-0.575816	-0.575816	-15.9309	48.5605	5.56622	10.1727	-20.5374	11.7083	17.8503	-40.499	4.03071	-58.9251	-23.6084	-0.575816	30.1344	48.5605	-83.4933	2.4952	-5.18234
								68.5221	68.5221	-2.11132	50.096	31.6699	54.7025	51.6315	111.516	20.9213	54.7025	73.1286	27.0633	37.8119	50.096	43.9539	16.3148	48.5605	56.238	48.5605	27.0633	4.03071	23.9923	37.8119	68.5221	28.5988	27.0633	5.56622	5.56622	76.1996	57.7735	-40.499	60.8445	76.1996	25.5278	48.5605	74.6641	25.5278	99.2322	74.6641
			-12.8599	31.6699	74.6641	91.5547	65.4511	17.8503	62.38	22.4568	36.2764	28.5988	56.238	68.5221	66.9866	66.9866	68.5221	25.5278	94.6257	11.7083	65.4511	50.096	39.3474	27.0633	31.6699	62.38	36.2764	11.7083	43.9539	39.3474	4.03071	51.6315	27.0633	39.3474	60.8445	31.6699	66.9866	48.5605	40.8829	20.9213	60.8445	39.3474	40.8829	28.5988	65.4511	39.3474
			34.7409	28.5988	-0.575816	28.5988	74.6641	59.309	7.10173	17.8503	-14.3954	-5.18234	22.4568	40.8829	47.025	48.5605	25.5278	-25.144	45.4894	-26.6795	2.4952	2.4952	19.3858	-63.5317	27.0633	25.5278	-28.215	-42.0345	71.5931	7.10173	-31.286	-52.7831	-3.64683	-11.3244	-9.78887	-6.71785	-11.3244	22.4568	28.5988	7.10173	-26.6795	-31.286	-14.3954	20.9213	-43.5701	5.56622
			-60.4607	-22.0729	-0.575816	19.3858	39.3474	40.8829	30.1344	-26.6795	-32.8215	-2.11132	-43.5701	23.9923	-46.6411	-3.64683	-17.4664	20.9213	-0.575816	-49.7121	-2.11132	4.03071	39.3474	0.959693	2.4952	-0.575816	-5.18234	-8.25336	37.8119	-98.8484	-69.6737	-31.286	-5.18234	-6.71785	8.63724	10.1727	25.5278	-5.18234	13.2438	37.8119	42.4184	33.2054	50.096	-54.3186	27.0633	-60.4607
								50.096	33.2054	25.5278	85.4127	68.5221	50.096	51.6315	60.8445	71.5931	22.4568	54.7025	94.6257	66.9866	25.5278	25.5278	42.4184	68.5221	50.096	31.6699	73.1286	51.6315	48.5605	68.5221	31.6699	51.6315	66.9866	73.1286	50.096	62.38	-11.3244	80.8061	59.309	86.9482	36.2764	70.0576	82.3417	65.4511	53.167	36.2764
			53.167	82.3417	93.0902	36.2764	54.7025	62.38	65.4511	54.7025	56.238	43.9539	39.3474	91.5547	56.238	73.1286	91.5547	57.7735	56.238	79.2706	62.38	59.309	94.6257	39.3474	34.7409	60.8445	74.6641	56.238	70.0576	54.7025	-23.6084	60.8445	59.309	37.8119	65.4511	45.4894	65.4511	31.6699	53.167	73.1286	74.6641	53.167	146.833	22.4568	50.096	36.2764
			54.7025	56.238	86.9482	62.38	53.167	66.9866	77.7351	66.9866	93.0902	50.096	71.5931	74.6641	33.2054	62.38	73.1286	68.5221	45.4894	27.0633	83.8772	-3.64683	-19.0019	-8.25336	47.025	66.9866	51.6315	54.7025	59.309	42.4184	25.5278	86.9482	48.5605	50.096	45.4894	66.9866	8.63724	8.63724	30.1344	77.7351	70.0576	63.9155	88.4837	37.8119	39.3474	33.2054
			-29.7505	10.1727	8.63724	25.5278	48.5605	53.167	34.7409	-48.1766	-9.78887	57.7735	62.38	16.3148	37.8119	39.3474	11.7083	34.7409	40.8829	60.8445	7.10173	-45.1056	-3.64683	-12.8599	-19.0019	11.7083	65.4511	36.2764	25.5278	39.3474	-8.25336	66.9866	20.9213	47.025	36.2764	57.7735	10.1727	37.8119	86.9482	22.4568	16.3148	70.0576	100.768	23.9923	50.096	39.3474
								63.9155	50.096	53.167	43.9539	16.3148	47.025	59.309	-2.11132	57.7735	50.096	82.3417	59.309	50.096	77.7351	39.3474	37.8119	57.7735	79.2706	80.8061	66.9866	54.7025	45.4894	48.5605	51.6315	48.5605	39.3474	71.5931	45.4894	42.4184	25.5278	48.5605	42.4184	11.7083	34.7409	114.587	36.2764	7.10173	22.4568	2.4952
			34.7409	37.8119	51.6315	62.38	77.7351	40.8829	53.167	51.6315	62.38	73.1286	28.5988	80.8061	51.6315	36.2764	57.7735	39.3474	66.9866	42.4184	60.8445	40.8829	10.1727	37.8119	45.4894	50.096	56.238	37.8119	27.0633	10.1727	14.7793	42.4184	48.5605	34.7409	56.238	25.5278	43.9539	23.9923	36.2764	53.167	43.9539	22.4568	57.7735	0.959693	14.7793	7.10173
			51.6315	10.1727	27.0633	83.8772	53.167	65.4511	82.3417	56.238	33.2054	30.1344	65.4511	74.6641	73.1286	30.1344	93.0902	48.5605	28.5988	39.3474	68.5221	47.025	30.1344	22.4568	59.309	36.2764	31.6699	13.2438	48.5605	56.238	5.56622	37.8119	34.7409	56.238	65.4511	56.238	37.8119	30.1344	60.8445	62.38	22.4568	30.1344	5.56622	54.7025	-0.575816	8.63724
			5.56622	13.2438	47.025	48.5605	23.9923	31.6699	43.9539	51.6315	62.38	51.6315	77.7351	74.6641	25.5278	43.9539	47.025	57.7735	48.5605	37.8119	11.7083	70.0576	37.8119	28.5988	39.3474	11.7083	33.2054	43.9539	40.8829	30.1344	7.10173	14.7793	25.5278	31.6699	66.9866	51.6315	47.025	20.9213	48.5605	45.4894	27.0633	5.56622	13.2438	5.56622	8.63724	-19.0019
[truncated: 1 more columns]

## Sheet: 12227718
Plate#	12227718
				7160	6920	5920	7840	8200	6760	7200	7760	7520	7560	7120	8320	7600	6880	7520	8040	7920	6640	7720	7800	8120	7600	8880	7480	8040	7600	7840	8040	7520	8080	8080	8160	8960	9520	9080	9040	8600	8920	8520	8680	8720	9280	9000	9000	1640	12840
			7440	8600	7960	6640	6960	8560	7360	6240	7920	7480	7200	6880	7520	7280	6800	7720	7880	7160	6760	7640	6720	7600	7760	8400	7240	7320	7600	7040	7520	6840	6480	6880	6200	8560	7520	7320	8040	7920	6440	8400	8800	8200	8080	8160	10600	1840	11280
			6960	8280	7160	8320	7000	6720	7680	8200	7840	7000	6880	7520	8960	7240	5320	6880	7280	6960	7080	8560	9120	7480	7000	7000	7120	8920	9160	7840	8280	7520	8040	8240	7680	7760	7160	6160	7880	7120	8120	6640	7600	6680	8520	7080	10480	1520	11640
			8880	8480	7760	7840	7600	6720		7040	7280	7240	7600	7320	8120	7560	7960	6040	7640	7280	6760	5600	7960	6760	7760	7720	7160	6520	8280	6920	7720	8840	7680	7080	7840	7520	7760	6960	9400	7240	7320	7280	7840	7080	7440	7120	8560	1560	11880
																					7120	6760	5560	5240	6120	6880	6960	6440	6560	5880	5680	5560	6240	5600	6880	5480	6280	6520	6480	5640	6400	4840	7200	5920	6840	6920	7400	1680	10760
			7880	7520	7200	6520	5960	5800	6840	6720	6840	7160	5520	6040	6480	4760	6120	6440	6880	5640	6760	7720	6440	6800	5360	7440	6320	6280	6400	7800	7120	6600	6240	7280	6560	6360	7640	5480	6320	6080	6680	7680	8600	6720	7880	7680	7680	1280	9880
			5960	7520	6480	5840	7080	6400	7000	6960	6920	6880	8680	7240	6760	5600	6600	7080	7160	7080	8000	6360	6400	10160	8080	6960	7720	7720	7760	8600	9320	7440	6640	7200	6440	6840	7440	5520	7720	7360	9040	10520	7680	8240	8640	9320	10040	1680	10640
			6760	8080	8520	8320	7880	7720	7840	8320	8440	7160	6600	6360	7400	8480	8520	7080	8080	7360	6360	8000	7000	7160	7000	8280	8480	7160	8920	6960	7440	7040	8160	8440	7680	8240	9120	7520	8560	7960	8960	8840	8880	8160	8600	9240	8720	2040	11000
					9280	6320	7360	8480	6360	6000	7880	8600	8240	7120	8360	8680	7480	7000	8160	8680	8240	8320	6200	7040	7960	9120	8600	8880	8680	9280	8280	9320	9520	9160	5920	8200	10680	7760	9360	6200	9160	9160	9200	6760	11280	8200	12040	2600	10560
																		6600	7160	7320	8280	7120	7840	6680	9200	5520	7360	6680	9360	8320	8520	8880	6480	8960	8040	6400	9280	9360	10400	7800	7680	9240	10440	9960	8080	7320	6880	2000	10760
					7160	12800	11280	9280	10560	6840	9680	8280	7720	8160	8400	6920	9120	8680	10040	7840	7000	7760	10440	9840	10480	8680	10200	9640	9880	9640	8360	11640	9840	9760	7640	11160	9600	10200	7560	8920	11040	11560	9920	9000	9560	11320	10800	2680	11960
			6520	7120	8640	17520	11880	9520	8600	6280	9000	8320	9120	9600	9640	8480	9920	8120	7920	7960	8840	8640	9680	8760	8600	9600	8400	8440	10520	8920	9120	9560	8880	8480	7080	7920	8840	10080	8680	8240	9160	8680	8960	7840	10560	10680	10560	1840	11520
					7600	7240	7880	7360	7520	6160	8240	8360	6840	7320	7520	7080	6720	7560	6240	7080	6880	6360	8240	7000	6880	7200	7680	6960	8440	7080	6560	7680	8400	6120	7680	6880	7760	7800	8880	6800	7600	7440	8360	6600	8160	7520	9280	2240	10360
																									6600	5360	6720	6520	7560	6880	6080	5880	5360	5840	8040	6800	7240	8120	7720	7840	8240	9120	8520	6840	9040	9800	8520	2280	9400
			6960	8360	9200	9280	10840		16280	8040	9000	7960	7760	7040	7000	7360	5840	7080	7320	7440	8600	8120	8920	8320	8600	9400	10000	9040	9280	9240	9640	8720	8320	8400	9080	9400	8440	9520	9040	7960	7360	8120	7640	7760	8800	7480	10640	2120	14200
			8640	7440	7920	7760	7560	9360	8080	9400	7720	7880	6680	7200	7640	8160	8480	7520	7480	8560	7280	9760	7920	6960	8360	7040	8000	8120	6000	7360	7600	7600	7640	7120	8600	8480	7320	7120	7520	7600	7080	8520	8600	8160	8880	8440	9200	2120	11000
			6640	6160	6360	6800	6360	7960	6280	6640	5840	6480	5400	5280	5760	6840	6520	6920	6120	6400	6440		7360	7160	8280	6120	7240	6800	5920	5720	6720	5520	6480	5320	6920	6680	5200	6200	5920	7120	7000	6560	6120	6480	6800	7280	7920	1480	10400
																							7880	6240	6480	5240	5560	6920	6560	7120	7160	6920	5000	7080	6920	8600	6440	6680	5400	7640	7040	6000	6520	6880	6560	6200	7440	1480	10160
				9240	9640	7360	6960	5920	6720	5840	7000	6240	6280	3880	5440	6400	6360	5240	6000	6320	6240	6280	7200	6600	5560	6000	6480	6400	6800	6360	6720	6960	7040	7120	6400	5840	7680	7560	6480	7200	7040	7080	6320	6440	7640	7040	7360	1680	10280
			7880	7440	6080	3400	6760	6640	7440	5880	5880	7240	6640	6400	6320	6640	5800	4200	5520	6800	7480	6160	6440	5840	6400	6240	7400	6640	6320	7120	5760	2280	6680	6800	5200	6600	5400	6320	6920	6560	6680	7840	6480	6840	9160	7160	8800	1720	10280
				6320	7080	8040	7840	6080	6880	10080	6800	7400	5760	5480	7680	5560	6480	5080	5640	6720	7280	6920	7360	6600	6720	6800	7480	7320	6840	7040	2520	4240	5920	6680	7000	7720	6960	7720	6720	6800	7240	8520	7920	7200	7040	7920	7880	1360	8200
			9720	8000	5560	7000															6880	8120	5920	6920	6680	6160	6560	5640	7120	8520	6200	8040	8040	7040	7320	8640	8240	7880	7840	7240	8560	8320	8200	7640	8200	9480	6960	1440	8160
			8080	7480	9360	8040	7240	8360	8040	8360	8680	6880	8680	7720	8520	8760	7200	7680	8200	8040	7160	7800	7360	7480	8480	7880	8560	8600	8240	9080	8120	8320	8880	8280	7000	9080	8760	9520	8400	9240	10120	9080	8440	9440	8760	9160	9440	1640	10160
			8640	7600	8600	8560	7920	8120	8760	8320	8240	6000	8080	7840	8160	8360	8240	7800	8880	7760	7560	8680	7920	8280	8280	8600	6840	8560	8280	6240	7720	8680	8720	7880	8640	6800	8040	8200	7680	9120	8840	9480	9320	8520	6400	8800	9640	1680	9880
				6400	5560	5680	5440	5560	4800	6200	5640	5160	5480	5600	6360	5520	5840	5880	4920	6000	4760	5040	4920	5120	5000	5480	5480	6280	5120	5800	5080	5200	5120	5800	5440	5280	6320	5440	5880	5400	5680	5880	5600	5480	6240	5920	6960	1240	8080
			6680	4600	5280	5480	6120	6160	5600	5720	5280	5000	4600	4960	6240	4880	5240	4720	5440	5560	5960	6080	5880	6320	4840	4120	5000	5440	5360	5280	5160	3720	6080	5000	5440	5400	6080	4720	5360	6200	5000	6440	5880	6320	6240	6440	8920	1280	8640
			5920	4640	4480	5240	5920	5920	5760	7280	6200	6440	5680	5880	5800	5800	5600	5920	6160	6800	6280	7080	5960	4680	5680	6360	5120	6120	5480	5360	6800	5640	6800	6080	6480	6520	5520	6440	6480	5400	6120	6200	6400	6480	6600	5480	8480	1680	9760
			7200	5800	5760	6840	6440	6480	5520	6640	6240	6440	6120	6120	5920	6360	5200	5640	5960	7280	6840	7000	4720	6480	5280	6320	5400	6240	6240	6200	7280	6720	4960	5760	6520	6600	6320	7040	5040	6080	5560	7200	6560	6800	6120	5720	10840	1360	10400
					5120	8200	5600	5760	4520	5160	6320	6200	6080	5760	5920	4800	5960	5640	5960	6240	5120	6280	5680	5760	5480	5840	5680	5920	5880	5880	4800	4720	5280	5520	5240	5880	5560	6120	5640	5960	5280	5240	5120	5440	9080	6160	7000	1440	8640
			7400	6760	7000	6400	6200	6720	6200	4760	5800	5240	6360	7320	6040	4440	6000	5360	6800	6800	6120	4720	6360	5960	6080	5480	5040	5840	6520	5800	5840	6120	5800	6400	6000	5680	5960	6000	6000	5840	5080	5080	5080	6200	6680	6440	9160	1800	9240
			7760	7120	6360	6040	6280	5720	6040	6720	4840	6880	6880	6160	6320	6520	6480	6320	7280	6720	7120	7760	7360	6840	7320	7880	7480	7600	7120	7760	7200	7040	7200	6400	6640	7440	8200	7320	7960	8120	7280	7640	7320	7160	8760	7200	10160	2040	11960
			8760	8600	11560	8960	7680	7720	8160	10240	8280	9160	8520	9720	8640	7880	7000	7800	7600	8080	9520	9320	8960	9280	10440	8720	11200	8600	8680	8880	8200	8520	7360	7400	8320	10160	8840	9200	7480	9600	9480	9000	6680	8040	7080	5520	11680	1800	12360
																																															Z'1=	0.250127	Z'2=
																																														AVG	9032.5	1757.5	10508.8
																																														STDEV	1454.1	364.338	1396.08
				25.7388	29.0378	42.7835	16.3918	11.4433	31.2371	25.189	17.4914	20.7904	20.2405	26.2887	9.79381	19.6907	29.5876	20.7904	13.6426	15.2921	32.8866	18.0412	16.9416	12.543	19.6907	2.09622	21.3402	13.6426	19.6907	16.3918	13.6426	20.7904	13.0928	13.0928	11.9931	0.996564	-6.70103	-0.652921	-0.103093	5.94502	1.54639	7.04467	4.84536	4.29553	-3.40206	0.446735
			21.89	5.94502	14.7423	32.8866	28.488	6.49485	22.9897	38.3849	15.2921	21.3402	25.189	29.5876	20.7904	24.0893	30.6873	18.0412	15.8419	25.7388	31.2371	19.1409	31.7869	19.6907	17.4914	8.69416	24.6392	23.5395	19.6907	27.3883	20.7904	30.1375	35.0859	29.5876	38.9347	6.49485	20.7904	23.5395	13.6426	15.2921	35.6357	8.69416	3.19588	11.4433	13.0928	11.9931
			28.488	10.3436	25.7388	9.79381	27.9381	31.7869	18.5911	11.4433	16.3918	27.9381	29.5876	20.7904	0.996564	24.6392	51.0309	29.5876	24.0893	28.488	26.8385	6.49485	-1.20275	21.3402	27.9381	27.9381	26.2887	1.54639	-1.75258	16.3918	10.3436	20.7904	13.6426	10.8935	18.5911	17.4914	25.7388	39.4845	15.8419	26.2887	12.543	32.8866	19.6907	32.3368	7.04467	26.8385
			2.09622	7.5945	17.4914	16.3918	19.6907	31.7869	124.158	27.3883	24.0893	24.6392	19.6907	23.5395	12.543	20.2405	14.7423	41.134	19.1409	24.0893	31.2371	47.1821	14.7423	31.2371	17.4914	18.0412	25.7388	34.5361	10.3436	29.0378	18.0412	2.64605	18.5911	26.8385	16.3918	20.7904	17.4914	28.488	-5.05155	24.6392	23.5395	24.0893	16.3918	26.8385	21.89	26.2887
																					26.2887	31.2371	47.732	52.1306	40.0344	29.5876	28.488	35.6357	33.9863	43.3333	46.0825	47.732	38.3849	47.1821	29.5876	48.8316	37.8351	34.5361	35.0859	46.6323	36.1856	57.6289	25.189	42.7835	30.1375	29.0378
			15.8419	20.7904	25.189	34.5361	42.2337	44.433	30.1375	31.7869	30.1375	25.7388	48.2818	41.134	35.0859	58.7285	40.0344	35.6357	29.5876	46.6323	31.2371	18.0412	35.6357	30.6873	50.4811	21.89	37.2852	37.8351	36.1856	16.9416	26.2887	33.4364	38.3849	24.0893	33.9863	36.7354	19.1409	48.8316	37.2852	40.5842	32.3368	18.5911	5.94502	31.7869	15.8419	18.5911
			42.2337	20.7904	35.0859	43.8832	26.8385	36.1856	27.9381	28.488	29.0378	29.5876	4.84536	24.6392	31.2371	47.1821	33.4364	26.8385	25.7388	26.8385	14.1924	36.7354	36.1856	-15.4983	13.0928	28.488	18.0412	18.0412	17.4914	5.94502	-3.95189	21.89	32.8866	25.189	35.6357	30.1375	21.89	48.2818	18.0412	22.9897	-0.103093	-20.4467	18.5911	10.8935	5.39519	-3.95189
			31.2371	13.0928	7.04467	9.79381	15.8419	18.0412	16.3918	9.79381	8.14433	25.7388	33.4364	36.7354	22.4399	7.5945	7.04467	26.8385	13.0928	22.9897	36.7354	14.1924	27.9381	25.7388	27.9381	10.3436	7.5945	25.7388	1.54639	28.488	21.89	27.3883	11.9931	8.14433	18.5911	10.8935	-1.20275	20.7904	6.49485	14.7423	0.996564	2.64605	2.09622	11.9931	5.94502	-2.85223
					-3.40206	37.2852	22.9897	7.5945	36.7354	41.6838	15.8419	5.94502	10.8935	26.2887	9.24399	4.84536	21.3402	27.9381	11.9931	4.84536	10.8935	9.79381	38.9347	27.3883	14.7423	-1.20275	5.94502	2.09622	4.84536	-3.40206	10.3436	-3.95189	-6.70103	-1.75258	42.7835	11.4433	-22.646	17.4914	-4.50172	38.9347	-1.75258	-1.75258	-2.30241	31.2371	-30.8935	11.4433
																		33.4364	25.7388	23.5395	10.3436	26.2887	16.3918	32.3368	-2.30241	48.2818	22.9897	32.3368	-4.50172	9.79381	7.04467	2.09622	35.0859	0.996564	13.6426	36.1856	-3.40206	-4.50172	-18.7973	16.9416	18.5911	-2.85223	-19.3471	-12.7491	13.0928	23.5395
					25.7388	-51.7869	-30.8935	-3.40206	-20.9966	30.1375	-8.90034	10.3436	18.0412	11.9931	8.69416	29.0378	-1.20275	4.84536	-13.8488	16.3918	27.9381	17.4914	-19.3471	-11.0997	-19.8969	4.84536	-16.0481	-8.35052	-11.6495	-8.35052	9.24399	-35.8419	-11.0997	-10	19.1409	-29.244	-7.80069	-16.0481	20.2405	1.54639	-27.5945	-34.7423	-12.1993	0.446735	-7.25086	-31.4433
			34.5361	26.2887	5.39519	-116.667	-39.1409	-6.70103	5.94502	37.8351	0.446735	9.79381	-1.20275	-7.80069	-8.35052	7.5945	-12.1993	12.543	15.2921	14.7423	2.64605	5.39519	-8.90034	3.7457	5.94502	-7.80069	8.69416	8.14433	-20.4467	1.54639	-1.20275	-7.25086	2.09622	7.5945	26.8385	15.2921	2.64605	-14.3986	4.84536	10.8935	-1.75258	4.84536	0.996564	16.3918	-20.9966	-22.646
					19.6907	24.6392	15.8419	22.9897	20.7904	39.4845	10.8935	9.24399	30.1375	23.5395	20.7904	26.8385	31.7869	20.2405	38.3849	26.8385	29.5876	36.7354	10.8935	27.9381	29.5876	25.189	18.5911	28.488	8.14433	26.8385	33.9863	18.5911	8.69416	40.0344	18.5911	29.5876	17.4914	16.9416	2.09622	30.6873	19.6907	21.89	9.24399	33.4364	11.9931	20.7904
																									33.4364	50.4811	31.7869	34.5361	20.2405	29.5876	40.5842	43.3333	50.4811	43.8832	13.6426	30.6873	24.6392	12.543	18.0412	16.3918	10.8935	-1.20275	7.04467	30.1375	-0.103093	-10.5498
			28.488	9.24399	-2.30241	-3.40206	-24.8454		-99.622	13.6426	0.446735	14.7423	17.4914	27.3883	27.9381	22.9897	43.8832	26.8385	23.5395	21.89	5.94502	12.543	1.54639	9.79381	5.94502	-5.05155	-13.299	-0.103093	-3.40206	-2.85223	-8.35052	4.29553	9.79381	8.69416	-0.652921	-5.05155	8.14433	-6.70103	-0.103093	14.7423	22.9897	12.543	19.1409	17.4914	3.19588	21.3402
			5.39519	21.89	15.2921	17.4914	20.2405	-4.50172	13.0928	-5.05155	18.0412	15.8419	32.3368	25.189	19.1409	11.9931	7.5945	20.7904	21.3402	6.49485	24.0893	-10	15.2921	28.488	9.24399	27.3883	14.1924	12.543	41.6838	22.9897	19.6907	19.6907	19.1409	26.2887	5.94502	7.5945	23.5395	26.2887	20.7904	19.6907	26.8385	7.04467	5.94502	11.9931	2.09622	8.14433
			32.8866	39.4845	36.7354	30.6873	36.7354	14.7423	37.8351	32.8866	43.8832	35.0859	49.9313	51.5808	44.9828	30.1375	34.5361	29.0378	40.0344	36.1856	35.6357		22.9897	25.7388	10.3436	40.0344	24.6392	30.6873	42.7835	45.5326	31.7869	48.2818	35.0859	51.0309	29.0378	32.3368	52.6804	38.9347	42.7835	26.2887	27.9381	33.9863	40.0344	35.0859	30.6873	24.0893
																							15.8419	38.3849	35.0859	52.1306	47.732	29.0378	33.9863	26.2887	25.7388	29.0378	55.4296	26.8385	29.0378	5.94502	35.6357	32.3368	49.9313	19.1409	27.3883	41.6838	34.5361	29.5876	33.9863	38.9347
				-2.85223	-8.35052	22.9897	28.488	42.7835	31.7869	43.8832	27.9381	38.3849	37.8351	70.8247	49.3814	36.1856	36.7354	52.1306	41.6838	37.2852	38.3849	37.8351	25.189	33.4364	47.732	41.6838	35.0859	36.1856	30.6873	36.7354	31.7869	28.488	27.3883	26.2887	36.1856	43.8832	18.5911	20.2405	35.0859	25.189	27.3883	26.8385	37.2852	35.6357	19.1409	27.3883
			15.8419	21.89	40.5842	77.4227	31.2371	32.8866	21.89	43.3333	43.3333	24.6392	32.8866	36.1856	37.2852	32.8866	44.433	66.4261	48.2818	30.6873	21.3402	39.4845	35.6357	43.8832	36.1856	38.3849	22.4399	32.8866	37.2852	26.2887	44.9828	92.8179	32.3368	30.6873	52.6804	33.4364	49.9313	37.2852	29.0378	33.9863	32.3368	16.3918	35.0859	30.1375	-1.75258	25.7388
				37.2852	26.8385	13.6426	16.3918	40.5842	29.5876	-14.3986	30.6873	22.4399	44.9828	48.8316	18.5911	47.732	35.0859	54.3299	46.6323	31.7869	24.0893	29.0378	22.9897	33.4364	31.7869	30.6873	21.3402	23.5395	30.1375	27.3883	89.5189	65.8763	42.7835	32.3368	27.9381	18.0412	28.488	18.0412	31.7869	30.6873	24.6392	7.04467	15.2921	25.189	27.3883	15.2921
			-9.45017	14.1924	47.732	27.9381															29.5876	12.543	42.7835	29.0378	32.3368	39.4845	33.9863	46.6323	26.2887	7.04467	38.9347	13.6426	13.6426	27.3883	23.5395	5.39519	10.8935	15.8419	16.3918	24.6392	6.49485	9.79381	11.4433	19.1409	11.4433	-6.1512
			13.0928	21.3402	-4.50172	13.6426	24.6392	9.24399	13.6426	9.24399	4.84536	29.5876	4.84536	18.0412	7.04467	3.7457	25.189	18.5911	11.4433	13.6426	25.7388	16.9416	22.9897	21.3402	7.5945	15.8419	6.49485	5.94502	10.8935	-0.652921	12.543	9.79381	2.09622	10.3436	27.9381	-0.652921	3.7457	-6.70103	8.69416	-2.85223	-14.9485	-0.652921	8.14433	-5.60137	3.7457	-1.75258
			5.39519	19.6907	5.94502	6.49485	15.2921	12.543	3.7457	9.79381	10.8935	41.6838	13.0928	16.3918	11.9931	9.24399	10.8935	16.9416	2.09622	17.4914	20.2405	4.84536	15.2921	10.3436	10.3436	5.94502	30.1375	6.49485	10.3436	38.3849	18.0412	4.84536	4.29553	15.8419	5.39519	30.6873	13.6426	11.4433	18.5911	-1.20275	2.64605	-6.1512	-3.95189	7.04467	36.1856	3.19588
				36.1856	47.732	46.0825	49.3814	47.732	58.1787	38.9347	46.6323	53.2302	48.8316	47.1821	36.7354	48.2818	43.8832	43.3333	56.5292	41.6838	58.7285	54.8797	56.5292	53.7801	55.4296	48.8316	48.8316	37.8351	53.7801	44.433	54.3299	52.6804	53.7801	44.433	49.3814	51.5808	37.2852	49.3814	43.3333	49.9313	46.0825	43.3333	47.1821	48.8316	38.3849	42.7835
			32.3368	60.9278	51.5808	48.8316	40.0344	39.4845	47.1821	45.5326	51.5808	55.4296	60.9278	55.9794	38.3849	57.079	52.1306	59.2784	49.3814	47.732	42.2337	40.5842	43.3333	37.2852	57.6289	67.5258	55.4296	49.3814	50.4811	51.5808	53.2302	73.0241	40.5842	55.4296	49.3814	49.9313	40.5842	59.2784	50.4811	38.9347	55.4296	35.6357	43.3333	37.2852	38.3849	35.6357
			42.7835	60.378	62.5773	52.1306	42.7835	42.7835	44.9828	24.0893	38.9347	35.6357	46.0825	43.3333	44.433	44.433	47.1821	42.7835	39.4845	30.6873	37.8351	26.8385	42.2337	59.8282	46.0825	36.7354	53.7801	40.0344	48.8316	50.4811	30.6873	46.6323	30.6873	40.5842	35.0859	34.5361	48.2818	35.6357	35.0859	49.9313	40.0344	38.9347	36.1856	35.0859	33.4364	48.8316
			25.189	44.433	44.9828	30.1375	35.6357	35.0859	48.2818	32.8866	38.3849	35.6357	40.0344	40.0344	42.7835	36.7354	52.6804	46.6323	42.2337	24.0893	30.1375	27.9381	59.2784	35.0859	51.5808	37.2852	49.9313	38.3849	38.3849	38.9347	24.0893	31.7869	55.9794	44.9828	34.5361	33.4364	37.2852	27.3883	54.8797	40.5842	47.732	25.189	33.9863	30.6873	40.0344	45.5326
					53.7801	11.4433	47.1821	44.9828	62.0275	53.2302	37.2852	38.9347	40.5842	44.9828	42.7835	58.1787	42.2337	46.6323	42.2337	38.3849	53.7801	37.8351	46.0825	44.9828	48.8316	43.8832	46.0825	42.7835	43.3333	43.3333	58.1787	59.2784	51.5808	48.2818	52.1306	43.3333	47.732	40.0344	46.6323	42.2337	51.5808	52.1306	53.7801	49.3814	-0.652921	39.4845
			22.4399	31.2371	27.9381	36.1856	38.9347	31.7869	38.9347	58.7285	44.433	52.1306	36.7354	23.5395	41.134	63.1271	41.6838	50.4811	30.6873	30.6873	40.0344	59.2784	36.7354	42.2337	40.5842	48.8316	54.8797	43.8832	34.5361	44.433	43.8832	40.0344	44.433	36.1856	41.6838	46.0825	42.2337	41.6838	41.6838	43.8832	54.3299	54.3299	54.3299	38.9347	32.3368	35.6357
			17.4914	26.2887	36.7354	41.134	37.8351	45.5326	41.134	31.7869	57.6289	29.5876	29.5876	39.4845	37.2852	34.5361	35.0859	37.2852	24.0893	31.7869	26.2887	17.4914	22.9897	30.1375	23.5395	15.8419	21.3402	19.6907	26.2887	17.4914	25.189	27.3883	25.189	36.1856	32.8866	21.89	11.4433	23.5395	14.7423	12.543	24.0893	19.1409	23.5395	25.7388	3.7457	25.189
			3.7457	5.94502	-34.7423	0.996564	18.5911	18.0412	11.9931	-16.5979	10.3436	-1.75258	7.04467	-9.45017	5.39519	15.8419	27.9381	16.9416	19.6907	13.0928	-6.70103	-3.95189	0.996564	-3.40206	-19.3471	4.29553	-29.7938	5.94502	4.84536	2.09622	11.4433	7.04467	22.9897	22.4399	9.79381	-15.4983	2.64605	-2.30241	21.3402	-7.80069	-6.1512	0.446735	32.3368	13.6426	26.8385	48.2818
[truncated: 1 more columns]

## Sheet: 12227719
Plate#	12227719
				6360	7200	6640	6960	8960	8000	7200	7200	7240	6280	7200	6520	7120	6320	7200	7280	6720	6560	7240	8040	6640	6640	7280	6520	8320	7400	7560	6960	8120	6640	7560	7160	8240	7960	8880	8000	7840	7440	6320	8880	8440	9120	8840	10080	1360	13880
			6800	6880	6800	5440	6640	5800	6440	7760	7040	7880	7040	7760	7200	6960	7840	6840	7240	7440	6680	7760	7400	6960	4640	7280	7920	7680	5880	7240	7600	6440	7400	6680	7920	7240	7040	8400	7240	8640	7920	7080	8720	7280	9960	7640	9360	1880	11160
			6480	8120	6080	6720	7080	7480	7000	7520	7040	8480	7040	6440	7440	6840	6800	7160	8040	7240	8240	7080	4560	6840	7200	7360	7840	7560	6720	7920	7240	7600	6200	6720	8120	7560	7960	7880	7400	8240	6960	8720	7880	8600	9280	10640	10560	1720	11680
			6760	7160	5680	6360	6120	6800	7640	6880	7000	6720	7920	7000	6880	6200	6560	6840	6880	6640	8040	7120	7440	7320	6640	7280	7760	6960	6720	7200	6840	3880	6760	6280	6760	6560	6240	6680	7800	7560	4560	9360	7680	6920	7400	7640	10920	1880	11600
					6920	6040	5280	7120	8000	8680	8960	7520	7520	8600	7560	7400	7480	7800	7640	8240	8200	5760	8080	8120	8400	8080	7080	8080	11560	7160	8840	7600	7240	7520	7720	7840	8480	8880	7200	7360	9760	10880	8000	9640	9960	9960	8880	1760	11120
			6960	7400	8560	11000	8840	9480	7920	8040	8840	7720	8800	8400	7480	7520	8480	8200	7720	8080	7920	7200	7760	7400	7680	7760	8080	8160	8320	7720	8240	7600	8680	8640	8040	8040	8200	7600	8880	7760	9840	8280	11000	8080	10760	11640	10640	2240	11240
			6840	6880	7560	6560	8240	7120	8880	9200	9800	9320	9000	7480	8880	6920	8760	7000	8160	8400	8080	7880	7480	7640	9000	8200	7840	8080	8800	7800	8800	8720	9480	7880	7680	8720	9880	9280	9360	8280	10000	7720	8080	10280	10240	8200	9800	2560	11720
			7480	8000	8080	7960	7320	6800	7720	8000	7400	8280	9120	7960	9160	8960	7600	9040	9080	9720	8800	8720	8400	8080	7240	7800	6600	8400	9480	8680	8920	8360	8960	7720	9200	10600	9040	8560	9680	9480	10280	10280	8320	10960	9880	10120	11120	2160	11240
				8760	8920	8080	9240	8680	6800	6000	7720	6720	5800	6520	10160	8160	8280	10480	7840	7200	8640	10480	9280	10200	7960	9200	7880	7400	10640	9960	8280	8200	7840	8920	9560	8720	7120	9120	10760	8040	8360	10200	6760	9400	9280	8840	10880	2960	8520
			7240	8800	6920	7760	8080	9400	10000	7760	8080	9040	9000	7960	8360	8720	7760	8160	7840	8000	6360	5880	7840	9120	8240	8840	8280	7880	9680	9040	8400	6000	7720	7520	8720	9000	9400	8800	7480	5600	8000	10520	8080	7520	7160	9640	7320	1960	15320
			6120	8360	5880	6800	7400	7960	9120	7680	7760	7280	8240	9320	8640	11000	9360	8200	8880	8600	7560	8160	9080	8080	8360	7720	8760	8680	9040	8000	10320	8640	10000	8600	8520	7880	8600	10360	8360	10080	8520	9200	9480	9520	9520	8640	9120	2320	13320
			7640	5760	7960	7880	7280	6880	8400	6720	7160	7920	7280	8080	7760	7400	7840	7000	8240	7120	8480	8560	9160	9960	9240	7480	8560	7760	7720	7400	8760	8440	9040	10320	8400	8960	7720	8720	8760	9680	7280	8000	7840	11480	9560	7880	10040	2120	13680
				8440	8280	6040	8160	7720	8320	7800	7360	8680	7600	6760	7040	7360	8160	7440	8000	7880	8640	8200	7320	7440	7200	6640	6640	8080	5680	7800	6360	6600	8960	8040	8720	6800	7880	7760	8440	9480	8400	10400	7600	8720	9360	6800	9960	2240	10600
			8640	7320	6560	6760	7160	9400	9040	7320	7560	8760	8960	8200	8880	9440	9720	10560	8360	5720	7880	6640	7040	9800	7760	7240	8200	9280	7240	8680	7320	7040	7400	7120	7840	8600	6640	6840	6240	7000	9520	9400	7480	10000	8440	9480	8840	2480	10840
			6920	6480	6800	7440	7200	7800	7360	7480	8600	8720	8000	6400	7400	7000	8480	7360	7120	7000	8040	8040	6760	8960	9960	7600	7000	6720	6520	8200	8400	7280	7040	8200	8280	8480	9480	7240	7360	8280	8200	8160	7240	7800	8720	10760	10280	2600	11680
			6440	6880	6600	7880	6680	8960	7000	6960	7720	9560	8240	7240	6840	7320	8000	7440	6600	7000	7200	7200	7200	7640	8320	8560	7600	7240	8800	8720	7360	8640	8000	7560	7920	8920	7800	7760	7760	7960	7320	8480	7920	8400	7720	9400	8120	2320	12760
						6200	6400	7280	7040	5920	6960	7000	6320	7320	5720	5880	5560	7400	6440	6440	6560	6760	6800	7600	6400	6640	6720	6640	7120	6240	7080	6880	2520	5600	6920	6640	7000	7360	7800	7840	7400	6920	7480	7280	7480	8320	6600	1840	7280
			8040	7440	7400	7360	7080	7160	6640	6520	5920	6040	6800	6320	6400	6160	6480	6680	7440	5920	7520	5840	6040	7160	6480	6720	6920	7040	6280	6320	6840	8200	5960	5920	7480	7000	6000	7880	7240	8320	7720	8320	7400	9280	7520	6560	7880	2320	8680
			7000	10120	7080	7000	6720	6760	6680	5920	6520	6720	5520	6320	5560	7880	4800	6200	6560	5560	8720	6400	6680	5480	6360	6520	6080	7280	6240	6400	7080	7080	5560	7480	6680	7080	7280	7400	6640	8240	7120	6680	7600	10200	6680	7440	7920	2080	9200
			6280	7920	6160	6880	7400	6880	5440	6480	5880	6240	6320	6640	7120	7920	6720	6000	7840	6360	6560	7240	6880	6600	6480	6640	5720	6600	6040	5800	7040	6760	6440	6800	6280	6920	6600	6760	7240	7320	6240	7200	7160	6800	6600	6920	7000	1520	8680
				8360	6120	7520	7440	7480	7000	8120	7600	7280	6560	6960	8480	7640	7240	8080	6840	7760	5960	5920	7080	6560	8520	7720	6920	7000	8520	7320	7480	6520	7960	7760	6840	7560	6600	7120	8280	8120	7160	9000	8160	9440	7120	6200	8080	1920	8000
			8120	7480	6920	7000	6120	6120	7640	6280	7280	5400	6200	6680	7040	6480	7000	8120	6760	7880	5160	2440	7000	4680	9440	4840	8840	4360	5360	6640	6080	6480	4840	5600	7720	4440	5360	6320	6080	6760	5520	3680	6440	6240	6280	6320	7040	1760	8120
			7160	7480	7640	7400	8000	6560	6880	8160	6920	6640	7200	7200	6480	7240	6360	7560	5880	6200	7120	6280	7040	7280	6280	7360	7320	7440	6480	3000	7400	6920	6520	6320	7000	6000	7400	7600	6360	6560	7400	6960	7760	8120	8480	7640	8520	1840	9920
			8520	7160	5680	7560	6240	6000	6560	7520	7480	6720	7040	7400	6720	7760	6600	6520	5880	7000	7600	6800	6240	6520	6800	7200	7920	7720	5880	7240	7160	7960	6400	7840	7360	7720	6920	6640	5520	8280	7920	8520	7880	8280	7440	7400	10080	1600	9720
				7920	5480	5120	5640	4800	6360	6480	6040	6560	5840	5920	6080	5000	5520	4280	4880	5640	5720	5840	5720	6480	5680	5560	5440	7560	6440	5920	4680	8080	6040	6000	6280	5840	6760	6160	6080	6440	4640	6320	7320	6520	6640	6680	6520	1400	7440
			8120	6080	6520	5560	5920	6000	5720	5640	6080	5520	5720	6480	6680	4480	6040	5520	5440	6160	5840	1960	6080	6240	5800	5600	6520	6240	5640	5720	5560	6080	6040	6000	5560	6000	6440	6680	6360	7360	6600	6320	5840	6240	5640	7640	8520	1400	10280
			7000	6360	6960	5200	6440	5920	6120	5720	5920	6000	5960	5400	5720	4600	5760	5520	6160	6080	5960	5920	5880	7040	6560	5520	5840	5560	4400	5480	6320	6040	5440	6200	6360	6160	6600	6360	6280	6960	5600	6840	6880	6880	5440	7160	7160	1520	7880
			7920	7120	7040	5880	6800	6280	6240	6080	4800	4800	5920	5840	5200	6080	5320	6080	6040	6240	5320	6640	6320	6280	6440	5480	7400	5400	5840	5800	5480	6160	5040	6120	5800	6040	6640	8080	4760	6640	6200	6120	7000	6760	6440	6280	7440	1360	7960
				5520	5080	7240	7560	6680	6920	7680	7080	7320	6440	6360	6040	6160	5880	5560	5360	5600	6840	6680	6160	5760	5800	5600	6120	6520	6760	6240	5560	6200	4120	6560	4880	6680	5880	6200	6720	6200	7840	6240	6880	7120	9960	6640	7360	1400	8240
			7120	6320	6120	5760	5640	5760	6320	6320	5880	6680	6960	6760	5760	5920	6560	6000	6720	6440	7120	7480	6000	6880	6840	3880	6200	6840	6920	6840	6880	7200	5760	6920	6640	7560	6920	6960	7200	6840	6960	6720	7200	6120	7400	6440	8240	1520	9840
			7280	7320	6560	7360	5320	4920	6400	6480	6720	7400	6480	7400	5840	6520	7000	6320	7040	7120	7000	7600	7120	5600	8040	7960	7560	6000	7120	6160	6920	7160	8400	7440	6440	7440	7120	7800	7960	8080	5440	7520	8080	7360	6560	7320	9120	2120	11800
			9560	7320	8120	7320	10040	8040	7960	7640	7840	6800	8120	7720	7720	8680	8840	7880	8240	9040	8400	8760	8760	7440	7720	9480	8280	8840	8360	9880	8840	9920	9560	9960	8240	8920	7080	9120	8240	9280	9440	8800	9480	8080	7880	8040	10320	1360	13160
																																															Z'1=	0.211082	Z'2=
																																														AVG	8866.25	1922.5	10517.5
																																														STDEV	1402.58	423.434	2108.68
				36.0936	23.9964	32.0612	27.4527	-1.35014	12.4752	23.9964	23.9964	23.4203	37.2457	23.9964	33.7894	25.1485	36.6697	23.9964	22.8443	30.9091	33.2133	23.4203	11.8992	32.0612	32.0612	22.8443	33.7894	7.86679	21.1161	18.8119	27.4527	10.7471	32.0612	18.8119	24.5725	9.0189	13.0513	-0.19802	12.4752	14.7795	20.5401	36.6697	-0.19802	6.13861	-3.65437	0.378038
			29.757	28.6049	29.757	49.3429	32.0612	44.1584	34.9415	15.9316	26.3006	14.2034	26.3006	15.9316	23.9964	27.4527	14.7795	29.1809	23.4203	20.5401	31.4851	15.9316	21.1161	27.4527	60.8641	22.8443	13.6274	17.0837	43.0063	23.4203	18.2358	34.9415	21.1161	31.4851	13.6274	23.4203	26.3006	6.71467	23.4203	3.25833	13.6274	25.7246	2.10621	22.8443	-15.7516	17.6598
			34.3654	10.7471	40.126	30.9091	25.7246	19.964	26.8767	19.3879	26.3006	5.56256	26.3006	34.9415	20.5401	29.1809	29.757	24.5725	11.8992	23.4203	9.0189	25.7246	62.0162	29.1809	23.9964	21.6922	14.7795	18.8119	30.9091	13.6274	23.4203	18.2358	38.3978	30.9091	10.7471	18.8119	13.0513	14.2034	21.1161	9.0189	27.4527	2.10621	14.2034	3.83438	-5.9586	-25.5446
			30.333	24.5725	45.8866	36.0936	39.55	29.757	17.6598	28.6049	26.8767	30.9091	13.6274	26.8767	28.6049	38.3978	33.2133	29.1809	28.6049	32.0612	11.8992	25.1485	20.5401	22.2682	32.0612	22.8443	15.9316	27.4527	30.9091	23.9964	29.1809	71.8092	30.333	37.2457	30.333	33.2133	37.8218	31.4851	15.3555	18.8119	62.0162	-7.11071	17.0837	28.0288	21.1161	17.6598
					28.0288	40.7021	51.6472	25.1485	12.4752	2.68227	-1.35014	19.3879	19.3879	3.83438	18.8119	21.1161	19.964	15.3555	17.6598	9.0189	9.59496	44.7345	11.3231	10.7471	6.71467	11.3231	25.7246	11.3231	-38.7939	24.5725	0.378038	18.2358	23.4203	19.3879	16.5077	14.7795	5.56256	-0.19802	23.9964	21.6922	-12.8713	-29.0009	12.4752	-11.1431	-15.7516	-15.7516
			27.4527	21.1161	4.41044	-30.7291	0.378038	-8.83888	13.6274	11.8992	0.378038	16.5077	0.954095	6.71467	19.964	19.3879	5.56256	9.59496	16.5077	11.3231	13.6274	23.9964	15.9316	21.1161	17.0837	15.9316	11.3231	10.171	7.86679	16.5077	9.0189	18.2358	2.68227	3.25833	11.8992	11.8992	9.59496	18.2358	-0.19802	15.9316	-14.0234	8.44284	-30.7291	11.3231	-27.2727	-39.946
			29.1809	28.6049	18.8119	33.2133	9.0189	25.1485	-0.19802	-4.80648	-13.4473	-6.53465	-1.92619	19.964	-0.19802	28.0288	1.53015	26.8767	10.171	6.71467	11.3231	14.2034	19.964	17.6598	-1.92619	9.59496	14.7795	11.3231	0.954095	15.3555	0.954095	2.10621	-8.83888	14.2034	17.0837	2.10621	-14.5995	-5.9586	-7.11071	8.44284	-16.3276	16.5077	11.3231	-20.36	-19.784	9.59496
			19.964	12.4752	11.3231	13.0513	22.2682	29.757	16.5077	12.4752	21.1161	8.44284	-3.65437	13.0513	-4.23042	-1.35014	18.2358	-2.50225	-3.07831	-12.2952	0.954095	2.10621	6.71467	11.3231	23.4203	15.3555	32.6373	6.71467	-8.83888	2.68227	-0.774077	7.29073	-1.35014	16.5077	-4.80648	-24.9685	-2.50225	4.41044	-11.7192	-8.83888	-20.36	-20.36	7.86679	-30.153	-14.5995	-18.0558
				1.53015	-0.774077	11.3231	-5.38254	2.68227	29.757	41.2781	16.5077	30.9091	44.1584	33.7894	-18.6319	10.171	8.44284	-23.2403	14.7795	23.9964	3.25833	-23.2403	-5.9586	-19.2079	13.0513	-4.80648	14.2034	21.1161	-25.5446	-15.7516	8.44284	9.59496	14.7795	-0.774077	-9.991	2.10621	25.1485	-3.65437	-27.2727	11.8992	7.29073	-19.2079	30.333	-7.68677	-5.9586	0.378038
			23.4203	0.954095	28.0288	15.9316	11.3231	-7.68677	-16.3276	15.9316	11.3231	-2.50225	-1.92619	13.0513	7.29073	2.10621	15.9316	10.171	14.7795	12.4752	36.0936	43.0063	14.7795	-3.65437	9.0189	0.378038	8.44284	14.2034	-11.7192	-2.50225	6.71467	41.2781	16.5077	19.3879	2.10621	-1.92619	-7.68677	0.954095	19.964	47.0387	12.4752	-23.8164	11.3231	19.3879	24.5725	-11.1431
			39.55	7.29073	43.0063	29.757	21.1161	13.0513	-3.65437	17.0837	15.9316	22.8443	9.0189	-6.53465	3.25833	-30.7291	-7.11071	9.59496	-0.19802	3.83438	18.8119	10.171	-3.07831	11.3231	7.29073	16.5077	1.53015	2.68227	-2.50225	12.4752	-20.9361	3.25833	-16.3276	3.83438	4.9865	14.2034	3.83438	-21.5122	7.29073	-17.4797	4.9865	-4.80648	-8.83888	-9.41494	-9.41494	3.25833
			17.6598	44.7345	13.0513	14.2034	22.8443	28.6049	6.71467	30.9091	24.5725	13.6274	22.8443	11.3231	15.9316	21.1161	14.7795	26.8767	9.0189	25.1485	5.56256	4.41044	-4.23042	-15.7516	-5.38254	19.964	4.41044	15.9316	16.5077	21.1161	1.53015	6.13861	-2.50225	-20.9361	6.71467	-1.35014	16.5077	2.10621	1.53015	-11.7192	22.8443	12.4752	14.7795	-37.6418	-9.991	14.2034
				6.13861	8.44284	40.7021	10.171	16.5077	7.86679	15.3555	21.6922	2.68227	18.2358	30.333	26.3006	21.6922	10.171	20.5401	12.4752	14.2034	3.25833	9.59496	22.2682	20.5401	23.9964	32.0612	32.0612	11.3231	45.8866	15.3555	36.0936	32.6373	-1.35014	11.8992	2.10621	29.757	14.2034	15.9316	6.13861	-8.83888	6.71467	-22.0882	18.2358	2.10621	-7.11071	29.757
			3.25833	22.2682	33.2133	30.333	24.5725	-7.68677	-2.50225	22.2682	18.8119	1.53015	-1.35014	9.59496	-0.19802	-8.26283	-12.2952	-24.3924	7.29073	45.3105	14.2034	32.0612	26.3006	-13.4473	15.9316	23.4203	9.59496	-5.9586	23.4203	2.68227	22.2682	26.3006	21.1161	25.1485	14.7795	3.83438	32.0612	29.1809	37.8218	26.8767	-9.41494	-7.68677	19.964	-16.3276	6.13861	-8.83888
			28.0288	34.3654	29.757	20.5401	23.9964	15.3555	21.6922	19.964	3.83438	2.10621	12.4752	35.5176	21.1161	26.8767	5.56256	21.6922	25.1485	26.8767	11.8992	11.8992	30.333	-1.35014	-15.7516	18.2358	26.8767	30.9091	33.7894	9.59496	6.71467	22.8443	26.3006	9.59496	8.44284	5.56256	-8.83888	23.4203	21.6922	8.44284	9.59496	10.171	23.4203	15.3555	2.10621	-27.2727
			34.9415	28.6049	32.6373	14.2034	31.4851	-1.35014	26.8767	27.4527	16.5077	-9.991	9.0189	23.4203	29.1809	22.2682	12.4752	20.5401	32.6373	26.8767	23.9964	23.9964	23.9964	17.6598	7.86679	4.41044	18.2358	23.4203	0.954095	2.10621	21.6922	3.25833	12.4752	18.8119	13.6274	-0.774077	15.3555	15.9316	15.9316	13.0513	22.2682	5.56256	13.6274	6.71467	16.5077	-7.68677
						38.3978	35.5176	22.8443	26.3006	42.4302	27.4527	26.8767	36.6697	22.2682	45.3105	43.0063	47.6148	21.1161	34.9415	34.9415	33.2133	30.333	29.757	18.2358	35.5176	32.0612	30.9091	32.0612	25.1485	37.8218	25.7246	28.6049	91.3951	47.0387	28.0288	32.0612	26.8767	21.6922	15.3555	14.7795	21.1161	28.0288	19.964	22.8443	19.964	7.86679
			11.8992	20.5401	21.1161	21.6922	25.7246	24.5725	32.0612	33.7894	42.4302	40.7021	29.757	36.6697	35.5176	38.9739	34.3654	31.4851	20.5401	42.4302	19.3879	43.5824	40.7021	24.5725	34.3654	30.9091	28.0288	26.3006	37.2457	36.6697	29.1809	9.59496	41.8542	42.4302	19.964	26.8767	41.2781	14.2034	23.4203	7.86679	16.5077	7.86679	21.1161	-5.9586	19.3879	33.2133
			26.8767	-18.0558	25.7246	26.8767	30.9091	30.333	31.4851	42.4302	33.7894	30.9091	48.1908	36.6697	47.6148	14.2034	58.5599	38.3978	33.2133	47.6148	2.10621	35.5176	31.4851	48.7669	36.0936	33.7894	40.126	22.8443	37.8218	35.5176	25.7246	25.7246	47.6148	19.964	31.4851	25.7246	22.8443	21.1161	32.0612	9.0189	25.1485	31.4851	18.2358	-19.2079	31.4851	20.5401
			37.2457	13.6274	38.9739	28.6049	21.1161	28.6049	49.3429	34.3654	43.0063	37.8218	36.6697	32.0612	25.1485	13.6274	30.9091	41.2781	14.7795	36.0936	33.2133	23.4203	28.6049	32.6373	34.3654	32.0612	45.3105	32.6373	40.7021	44.1584	26.3006	30.333	34.9415	29.757	37.2457	28.0288	32.6373	30.333	23.4203	22.2682	37.8218	23.9964	24.5725	29.757	32.6373	28.0288
				7.29073	39.55	19.3879	20.5401	19.964	26.8767	10.7471	18.2358	22.8443	33.2133	27.4527	5.56256	17.6598	23.4203	11.3231	29.1809	15.9316	41.8542	42.4302	25.7246	33.2133	4.9865	16.5077	28.0288	26.8767	4.9865	22.2682	19.964	33.7894	13.0513	15.9316	29.1809	18.8119	32.6373	25.1485	8.44284	10.7471	24.5725	-1.92619	10.171	-8.26283	25.1485	38.3978
			10.7471	19.964	28.0288	26.8767	39.55	39.55	17.6598	37.2457	22.8443	49.919	38.3978	31.4851	26.3006	34.3654	26.8767	10.7471	30.333	14.2034	53.3753	92.5473	26.8767	60.288	-8.26283	57.9838	0.378038	64.8965	50.495	32.0612	40.126	34.3654	57.9838	47.0387	16.5077	63.7444	50.495	36.6697	40.126	30.333	48.1908	74.6895	34.9415	37.8218	37.2457	36.6697
			24.5725	19.964	17.6598	21.1161	12.4752	33.2133	28.6049	10.171	28.0288	32.0612	23.9964	23.9964	34.3654	23.4203	36.0936	18.8119	43.0063	38.3978	25.1485	37.2457	26.3006	22.8443	37.2457	21.6922	22.2682	20.5401	34.3654	84.4824	21.1161	28.0288	33.7894	36.6697	26.8767	41.2781	21.1161	18.2358	36.0936	33.2133	21.1161	27.4527	15.9316	10.7471	5.56256	17.6598
			4.9865	24.5725	45.8866	18.8119	37.8218	41.2781	33.2133	19.3879	19.964	30.9091	26.3006	21.1161	30.9091	15.9316	32.6373	33.7894	43.0063	26.8767	18.2358	29.757	37.8218	33.7894	29.757	23.9964	13.6274	16.5077	43.0063	23.4203	24.5725	13.0513	35.5176	14.7795	21.6922	16.5077	28.0288	32.0612	48.1908	8.44284	13.6274	4.9865	14.2034	8.44284	20.5401	21.1161
				13.6274	48.7669	53.9514	46.4626	58.5599	36.0936	34.3654	40.7021	33.2133	43.5824	42.4302	40.126	55.6796	48.1908	66.0486	57.4077	46.4626	45.3105	43.5824	45.3105	34.3654	45.8866	47.6148	49.3429	18.8119	34.9415	42.4302	60.288	11.3231	40.7021	41.2781	37.2457	43.5824	30.333	38.9739	40.126	34.9415	60.8641	36.6697	22.2682	33.7894	32.0612	31.4851
			10.7471	40.126	33.7894	47.6148	42.4302	41.2781	45.3105	46.4626	40.126	48.1908	45.3105	34.3654	31.4851	63.1683	40.7021	48.1908	49.3429	38.9739	43.5824	99.4599	40.126	37.8218	44.1584	47.0387	33.7894	37.8218	46.4626	45.3105	47.6148	40.126	40.7021	41.2781	47.6148	41.2781	34.9415	31.4851	36.0936	21.6922	32.6373	36.6697	43.5824	37.8218	46.4626	17.6598
			26.8767	36.0936	27.4527	52.7993	34.9415	42.4302	39.55	45.3105	42.4302	41.2781	41.8542	49.919	45.3105	61.4401	44.7345	48.1908	38.9739	40.126	41.8542	42.4302	43.0063	26.3006	33.2133	48.1908	43.5824	47.6148	64.3204	48.7669	36.6697	40.7021	49.3429	38.3978	36.0936	38.9739	32.6373	36.0936	37.2457	27.4527	47.0387	29.1809	28.6049	28.6049	49.3429	24.5725
			13.6274	25.1485	26.3006	43.0063	29.757	37.2457	37.8218	40.126	58.5599	58.5599	42.4302	43.5824	52.7993	40.126	51.0711	40.126	40.7021	37.8218	51.0711	32.0612	36.6697	37.2457	34.9415	48.7669	21.1161	49.919	43.5824	44.1584	48.7669	38.9739	55.1035	39.55	44.1584	40.7021	32.0612	11.3231	59.1359	32.0612	38.3978	39.55	26.8767	30.333	34.9415	37.2457
				48.1908	54.5275	23.4203	18.8119	31.4851	28.0288	17.0837	25.7246	22.2682	34.9415	36.0936	40.7021	38.9739	43.0063	47.6148	50.495	47.0387	29.1809	31.4851	38.9739	44.7345	44.1584	47.0387	39.55	33.7894	30.333	37.8218	47.6148	38.3978	68.3528	33.2133	57.4077	31.4851	43.0063	38.3978	30.9091	38.3978	14.7795	37.8218	28.6049	25.1485	-15.7516	32.0612
			25.1485	36.6697	39.55	44.7345	46.4626	44.7345	36.6697	36.6697	43.0063	31.4851	27.4527	30.333	44.7345	42.4302	33.2133	41.2781	30.9091	34.9415	25.1485	19.964	41.2781	28.6049	29.1809	71.8092	38.3978	29.1809	28.0288	29.1809	28.6049	23.9964	44.7345	28.0288	32.0612	18.8119	28.0288	27.4527	23.9964	29.1809	27.4527	30.9091	23.9964	39.55	21.1161	34.9415
			22.8443	22.2682	33.2133	21.6922	51.0711	56.8317	35.5176	34.3654	30.9091	21.1161	34.3654	21.1161	43.5824	33.7894	26.8767	36.6697	26.3006	25.1485	26.8767	18.2358	25.1485	47.0387	11.8992	13.0513	18.8119	41.2781	25.1485	38.9739	28.0288	24.5725	6.71467	20.5401	34.9415	20.5401	25.1485	15.3555	13.0513	11.3231	49.3429	19.3879	11.3231	21.6922	33.2133	22.2682
			-9.991	22.2682	10.7471	22.2682	-16.9037	11.8992	13.0513	17.6598	14.7795	29.757	10.7471	16.5077	16.5077	2.68227	0.378038	14.2034	9.0189	-2.50225	6.71467	1.53015	1.53015	20.5401	16.5077	-8.83888	8.44284	0.378038	7.29073	-14.5995	0.378038	-15.1755	-9.991	-15.7516	9.0189	-0.774077	25.7246	-3.65437	9.0189	-5.9586	-8.26283	0.954095	-8.83888	11.3231	14.2034	11.8992
[truncated: 1 more columns]

## Sheet: 12227720
Plate#	12227720
						6240	7360	7160	6400	7080	6200	7360	6280	6760	6040	8360	8160	6600	6880	7280	6800	7200	6120	6800	6800	6160	8880	7240	7240	7000	6440	6320	6920	7280	6720	6760	7960	6920	7520	8160	7720	7320	6960	8720	7920	8560	8560	400	7080
			5640	7400	7440	6640	7040	7160	6760	7280	7200	6680	7560	7040	6920	6480	7520	7160	6360	7000	6600	6160	6600	6760	7120	7040	6600	5760	5760	6040	7240	6320	6200	6400	6400	6440	6160	8160	6800	5720	6000	6240	7160	7560	7920	7600	7520	480	7680
			5560	6800	6240	5920	5720	5560	5760	5200	5680	6480	6800	5560	6440	6800	6240	6360	6360	6200	6240	5880	7000	6200	6760	6000	5880	5800	6800	6840	6000	6880	6480	7040	5680	6160	5240	7320	6200	6760	5880	6000	5760	6640	5640	6360	7880	520	9120
			6160	6840	6240	6920	5480	6080	6240	6560	5840	5800	5760	6160	5960	6240	6000	5600	6880	6720	5840	6120	6000	5760	6440	5840	6560	6680	6400	6200	6360	5840	5560	5800	6160	6520	6360	7240	6040	7440	6840	6800	5600	7480	5600	6120	6440	320	8240
						5280	6320	8320	6440	7120	6440	6600	6000	6240				5840	6720	6440	6920	6760	8000	6800	8120	6280	6840	7120	6480	7080	8080	6680	6520	7200	7200	6880	6520	7720	6360	7920	8120	7440	7240	6280	8520	7160	6800	560	10480
			5480	6040	7680	5480	6000	6480	6200	5040	6160	6680	6400	4160	6080	5320	6600	6280	4800	6160	5680	7120	6800	8000	7320	5600	7040	6320	6280	6680	6640	5760	7120	6560	6080	5440	8720	6360	7120	7840	6960	7080	6440	6480	6680	8920	7880	600	10720
			6120	5520	5760	5880	5280	7200	6920	5120	5240	6840	6520	5760	6280	6880	5920	5600	6280	6320	5880	8080	6840	7480	7120	7160	6760	6600	7520	7760	7600	6520	7400	9000	5680	6360	8200	7120	8240	7480	8680	7360	7160	6920	8440	8400	8800	560	10600
			6120	5520	5560	5680	5480	7440	6920	6120	6600	6440	6160	5920	6600	6240	5960	5920	6360	6360	6120	6760	8080	6840	7600	6320	6480	7240	7040	6720	6280	4960	6400	7160	5760	6360	7680	6600	7320	8080	9080	4560	7840	6440	6800	7600	9080	520	9560
						6440	6480	7400	7520	7680	6080	7440	8080	8680	8920	9880	8440	8160	7440	8560	8120	9240	9600	8680	8840	9200	8760	8720	9200	8960	8560	8520	8840	7520	8400	8400	9000	8880	8920	9280	9320	9080	9760	9760	8920	7640	8680	600	10040
			8400		9480	8240	6560	6640	7160	7800	8120	7320	8360	7520	7280	8840	7920	8480	7840	8040	7760	7840	8280	7680	8360	8640	7840	8640	9080	9120	8040	8400	8000	8680	6880	9040	6560	8920	8520	9880	9040	8440	11120	9120	9240	7720	8600	560	9240
			7000	7600	6680	6200	7160	6920	7440	8000	7480	8760	8280	6760	7440	8040	7480	8120	8360	5200	8040	8240	7600	7520	6720	8520	8600	7320	8120	7880	8080	8760	9160	7840	7000	8520	7760	8880	8600	8760	9120	8320	8480	9000	9200	8680	7680	400	8360
			6400	7080	6760	7120	6800	7080	7080	6560	7200	7000	7000	7040	6320	6720	6760	7120	7400	6720	7280	7600	8000	7200	6280	7440	7560	7280	6840	7760	8000	7520	7920	8240	7640	8520	7920	6720	7960	8280	8080	9160	8080	8600	7960	6760	6080	400	8560
						5000	6040	6000	5840	6960	7040	5480	8400	5960				7000	6280	6560	6680	7600	7040	6920	6840	7360	7480	6640	6600	6440	7240	6160	6640	7040	6840	6880	5960	6480	7280	7080	6840	8040	6560	7400	7840	8320	7960	600	8600
			7880	7160		5760	5480	5800	6440	7000	6360	5920	5720	6280	6320	6440	6600	7000	4960	6040	6720	5640	7080	7000	7760	7000	6480	6720	7240	6760	5880	6600	6960	7040	6800	6400	7560	7760	6520	5920	6360	7000	7040	6840	7400	7200	7520	520	9600
			6240	5720	5560	5360	6480	5440	7360	4960	5560	6040	6120	6840	6160	7600	5480	5640	5840	7200	6440	6680	7000	6080	5920	6240	6360	6640	5880	5720	6040	7040	5440	6120	6800	6440	7080	6440	6600	5920	5120	7080	6400	7400	6400	5760	7680	440	9160
			6240	5760	4600	5000	6080	5680	6160	6680	6000	7240	7680	6360	6600	6200	6000	6800	6200	6920	6120	6560	6280	5880	6080	6720	6800	6640	6120	6320	6520	6920	5960	6320	6520	6360	6440	5280	6640	6920	6720	7120	6600	6560	6080	6600	7240	440	8520
						7200	8000																	7400	7720	7040	7440	8000	7160	8600	7800	6720	6760	7520	8120	7880	7680	7800	8160	7280	7680	7440	7760	7360	8360	7720	8800	720	10880
			7720	7160	7840	7960	6520	6240	6680	6000	6280	6760	5800	6960	6600	6400	4800	6960	6160	7200	5160	7040	6520	6600	6840	7000	6800	7200	7680	8200	7680	7040	7840	7840	7840	6920	8200	7360	8320	5720	7200	7520	9600	8120	6320	8120	8520	800	8320
			5960	7200	6000	5920	6000	5600	6840	6680	5080	5400	6320	6520	6560	5120	6080	5880	5840	6320	6600	6840	7080	6760	7440	6280	6560	6680	6000	7160	7240	7800	7000	7000	7160	7280	6800	7080	7560	5680	6960	6880	7800	7600	1600	6920	8320	640	8680
			6120	7160	5720	5960	6880	6000	4360	5360	6440	6040	5680	6080	6040	5800	6200	5600	5360	5960	6080	7240	6440	6200	6880	6280	7280	6240	5480	6560	6120	6160	6920	6280	6280	5640	6360	5920	6000	7240	7160	7080	5920	5920	7480	6760	7960	640	8440
						5320	6600		8120	5560	5760	6920	5000	7520				6160	6800	7120	7440		7920	6480	7600	7240	6240	5440	1880	6760	6160	6800	6760	6200	6040	6760	6400	7520	6880	6320	6800	4800	7040	7200	6760	7240	6760	600	8360
				6240	6360	6800	5400	5400	5640	5040	6240	5560	5840	6560	5360	4960	4280	6120	7240	5640	6880	5920	6880	5760	6400	6080	6920	6440	6600	6720	4640	5600	6920	6000	6880	6800	6120	6280	5960	7080	6320	6840	7960	6840	5160	6400	7600	520	8880
			7280	7280	6840	6400	5960	7120	6320	6640	5920	5520	5440	6480	5960	6000	5000	5920	6280	6320	6800	6040	6000	5560	6840	6520	6720	5920	5600	6480	6080	6760	6000	5600	6320	6000	6240	5840	6200	6440	6080	6160	7160	6280	6880	6840	6800	560	7920
			7640	7120	6480	6600	5840	5760	6000	6120	5360	5480	5000	6160	6240	5520	5800	6000	5480	5320	5880	5840	6040	6680	6520	6080	6600	6520	5640	6360	6080	6720	5480	6560	6480	7640	6080	5680	6400	6840	6280	5920	7040	7120	6600	6360	6360	520	7440
																		6000	6200	6320	8520	7840	8040	7160	6840	7320	6600	6880	4200	6680	6440	6880	6880	7320	6640	7040	6440	7480	7240	5840	6800	6880	7760	7800	6880	7240	6800	960	8760
			7280	6720	3720	8680	6360	5200	8680	5880	7880	5520	6680	6440	4240	5200	6000	7600	6120	7160	6080	4840	6760	7000	7360	6240	6320	6760	7120	6720	5840	6320	6320	6680	6520	6440	6960	6080	6200	6840	6720	6840	6840	6400	7200	6640	6880	680	8160
			7520	5520	6640	6320	5320	5160	5400	5680	6160	7040	6880	6200	6920	6560	6640	7720	6960	7040	6840	7280	6400	6920	6480	7000	6560	7440	7320	7440	7000	6600	6480	7040	6560	6000	6200	6320	7240	6680	6400	6480	7400	6200	6880	7240	7080	640	8520
			6160	5440	6320	6320	5800	6200	5200	5880	5520	6120	6920	6160	6520	6160	6760	6600	5960	6120	6520	6520	5880	4800	6440	5800	6360	6440	5720	5560	6960	6520	7200	6120	5880	5600	6680	6720	6520	5720	6840	6080	6440	6000	6120	6920	6040	560	8400
																								8680	6920	7440	7920	7480	7600	6960	7480	7200	6400	7520	7400	7440	7960	8200	8000	7160	8080	6200	8280	7320	6840	6440	8200	520	9200
			8920	7000	7920	7120	7160	6280	6880	7720	7640	5680	6600	5560	5600	7280	7320	7360	9000	7600	8160	8520	6680	7680	8040	7480	7040	8240	8280	6160	8280	7800	7480	7760	7080	7920	7200	7120	7840	7600	7840	7880	8400	7160	7280	7240	7880	520	9440
			7760	7520	8160	7640	8720	6600	7800	6680	8240	6040	9400	7640	7440	6520	5640	7280	8160	8120	6760	7600	6800	7840	7920	7640	8280	7480	8160	8680	7800	7920	7360	8320	7920	6480	7760	7720	8120	7600	8240	8040	8200	6400	6520	6480	8400	600	8680
			7480	5880	6320	7520	7040	7240	6360	6600	7280	8840	8600	8040	6920	7360	7320	7640	7600	6880	6720	7320	7840	7760	7400	7440	7360	6440	7680	6560	6240	6240	6560	6440	8200	6400	7800	6960	7440	8280	7240	7840	6320	5480	6320	6240	7640	280	8240
																																															Z'1=	0.586008	Z'2=
																																														AVG	7638.75	552.5	8871.25
																																														STDEV	845.633	132.251	928.668
						19.7389	3.93367	6.75604	17.481	7.88499	20.3034	3.93367	19.1745	12.4008	22.5613	-10.1782	-7.35579	14.6587	10.7074	5.06262	11.8363	6.19157	21.4324	11.8363	11.8363	20.8679	-17.5163	5.62709	5.62709	9.01394	16.9166	18.61	10.1429	5.06262	12.9652	12.4008	-4.53343	10.1429	1.67578	-7.35579	-1.14659	4.49815	9.57841	-15.2584	-3.96895	-13.0005
			28.206	3.3692	2.80473	14.0942	8.44946	6.75604	12.4008	5.06262	6.19157	13.5297	1.11131	8.44946	10.1429	16.3521	1.67578	6.75604	18.0455	9.01394	14.6587	20.8679	14.6587	12.4008	7.32052	8.44946	14.6587	26.5126	26.5126	22.5613	5.62709	18.61	20.3034	17.481	17.481	16.9166	20.8679	-7.35579	11.8363	27.0771	23.1258	19.7389	6.75604	1.11131	-3.96895	0.546834
			29.335	11.8363	19.7389	24.2547	27.0771	29.335	26.5126	34.4152	27.6416	16.3521	11.8363	29.335	16.9166	11.8363	19.7389	18.0455	18.0455	20.3034	19.7389	24.8192	9.01394	20.3034	12.4008	23.1258	24.8192	25.9481	11.8363	11.2718	23.1258	10.7074	16.3521	8.44946	27.6416	20.8679	33.8508	4.49815	20.3034	12.4008	24.8192	23.1258	26.5126	14.0942	28.206	18.0455
			20.8679	11.2718	19.7389	10.1429	30.4639	21.9968	19.7389	15.2231	25.3837	25.9481	26.5126	20.8679	23.6902	19.7389	23.1258	28.7705	10.7074	12.9652	25.3837	21.4324	23.1258	26.5126	16.9166	25.3837	15.2231	13.5297	17.481	20.3034	18.0455	25.3837	29.335	25.9481	20.8679	15.7876	18.0455	5.62709	22.5613	2.80473	11.2718	11.8363	28.7705	2.24025	28.7705	21.4324
						33.2863	18.61	-9.61369	16.9166	7.32052	16.9166	14.6587	23.1258	19.7389				25.3837	12.9652	16.9166	10.1429	12.4008	-5.0979	11.8363	-6.79132	19.1745	11.2718	7.32052	16.3521	7.88499	-6.22685	13.5297	15.7876	6.19157	6.19157	10.7074	15.7876	-1.14659	18.0455	-3.96895	-6.79132	2.80473	5.62709	19.1745	-12.4361	6.75604
			30.4639	22.5613	-0.582113	30.4639	23.1258	16.3521	20.3034	36.6731	20.8679	13.5297	17.481	49.0916	21.9968	32.7218	14.6587	19.1745	40.06	20.8679	27.6416	7.32052	11.8363	-5.0979	4.49815	28.7705	8.44946	18.61	19.1745	13.5297	14.0942	26.5126	7.32052	15.2231	21.9968	31.0284	-15.2584	18.0455	7.32052	-2.84001	9.57841	7.88499	16.9166	16.3521	13.5297	-18.0808
			21.4324	29.8995	26.5126	24.8192	33.2863	6.19157	10.1429	35.5442	33.8508	11.2718	15.7876	26.5126	19.1745	10.7074	24.2547	28.7705	19.1745	18.61	24.8192	-6.22685	11.2718	2.24025	7.32052	6.75604	12.4008	14.6587	1.67578	-1.71106	0.546834	15.7876	3.3692	-19.2097	27.6416	18.0455	-7.92027	7.32052	-8.48474	2.24025	-14.6939	3.93367	6.75604	10.1429	-11.3071	-10.7426
			21.4324	29.8995	29.335	27.6416	30.4639	2.80473	10.1429	21.4324	14.6587	16.9166	20.8679	24.2547	14.6587	19.7389	23.6902	24.2547	18.0455	18.0455	21.4324	12.4008	-6.22685	11.2718	0.546834	18.61	16.3521	5.62709	8.44946	12.9652	19.1745	37.8021	17.481	6.75604	26.5126	18.0455	-0.582113	14.6587	4.49815	-6.22685	-20.3387	43.4468	-2.84001	16.9166	11.8363	0.546834
						16.9166	16.3521	3.3692	1.67578	-0.582113	21.9968	2.80473	-6.22685	-14.6939	-18.0808	-31.6282	-11.3071	-7.35579	2.80473	-13.0005	-6.79132	-22.5966	-27.6768	-14.6939	-16.9518	-22.0321	-15.8229	-15.2584	-22.0321	-18.6453	-13.0005	-12.4361	-16.9518	1.67578	-10.7426	-10.7426	-19.2097	-17.5163	-18.0808	-23.1611	-23.7255	-20.3387	-29.9347	-29.9347	-18.0808	-0.0176398
			-10.7426		-25.9834	-8.48474	15.2231	14.0942	6.75604	-2.27553	-6.79132	4.49815	-10.1782	1.67578	5.06262	-16.9518	-3.96895	-11.8716	-2.84001	-5.66237	-1.71106	-2.84001	-9.04922	-0.582113	-10.1782	-14.1295	-2.84001	-14.1295	-20.3387	-20.9032	-5.66237	-10.7426	-5.0979	-14.6939	10.7074	-19.7742	15.2231	-18.0808	-12.4361	-31.6282	-19.7742	-11.3071	-49.1268	-20.9032	-22.5966	-1.14659
			9.01394	0.546834	13.5297	20.3034	6.75604	10.1429	2.80473	-5.0979	2.24025	-15.8229	-9.04922	12.4008	2.80473	-5.66237	2.24025	-6.79132	-10.1782	34.4152	-5.66237	-8.48474	0.546834	1.67578	12.9652	-12.4361	-13.565	4.49815	-6.79132	-3.40448	-6.22685	-15.8229	-21.4676	-2.84001	9.01394	-12.4361	-1.71106	-17.5163	-13.565	-15.8229	-20.9032	-9.61369	-11.8716	-19.2097	-22.0321	-14.6939
			17.481	7.88499	12.4008	7.32052	11.8363	7.88499	7.88499	15.2231	6.19157	9.01394	9.01394	8.44946	18.61	12.9652	12.4008	7.32052	3.3692	12.9652	5.06262	0.546834	-5.0979	6.19157	19.1745	2.80473	1.11131	5.06262	11.2718	-1.71106	-5.0979	1.67578	-3.96895	-8.48474	-0.0176398	-12.4361	-3.96895	12.9652	-4.53343	-9.04922	-6.22685	-21.4676	-6.22685	-13.565	-4.53343	12.4008
						37.2376	22.5613	23.1258	25.3837	9.57841	8.44946	30.4639	-10.7426	23.6902				9.01394	19.1745	15.2231	13.5297	0.546834	8.44946	10.1429	11.2718	3.93367	2.24025	14.0942	14.6587	16.9166	5.62709	20.8679	14.0942	8.44946	11.2718	10.7074	23.6902	16.3521	5.06262	7.88499	11.2718	-5.66237	15.2231	3.3692	-2.84001	-9.61369
			-3.40448	6.75604		26.5126	30.4639	25.9481	16.9166	9.01394	18.0455	24.2547	27.0771	19.1745	18.61	16.9166	14.6587	9.01394	37.8021	22.5613	12.9652	28.206	7.88499	9.01394	-1.71106	9.01394	16.3521	12.9652	5.62709	12.4008	24.8192	14.6587	9.57841	8.44946	11.8363	17.481	1.11131	-1.71106	15.7876	24.2547	18.0455	9.01394	8.44946	11.2718	3.3692	6.19157
			19.7389	27.0771	29.335	32.1573	16.3521	31.0284	3.93367	37.8021	29.335	22.5613	21.4324	11.2718	20.8679	0.546834	30.4639	28.206	25.3837	6.19157	16.9166	13.5297	9.01394	21.9968	24.2547	19.7389	18.0455	14.0942	24.8192	27.0771	22.5613	8.44946	31.0284	21.4324	11.8363	16.9166	7.88499	16.9166	14.6587	24.2547	35.5442	7.88499	17.481	3.3692	17.481	26.5126
			19.7389	26.5126	42.8823	37.2376	21.9968	27.6416	20.8679	13.5297	23.1258	5.62709	-0.582113	18.0455	14.6587	20.3034	23.1258	11.8363	20.3034	10.1429	21.4324	15.2231	19.1745	24.8192	21.9968	12.9652	11.8363	14.0942	21.4324	18.61	15.7876	10.1429	23.6902	18.61	15.7876	18.0455	16.9166	33.2863	14.0942	10.1429	12.9652	7.32052	14.6587	15.2231	21.9968	14.6587
						6.19157	-5.0979																	3.3692	-1.14659	8.44946	2.80473	-5.0979	6.75604	-13.565	-2.27553	12.9652	12.4008	1.67578	-6.79132	-3.40448	-0.582113	-2.27553	-7.35579	5.06262	-0.582113	2.80473	-1.71106	3.93367	-10.1782	-1.14659
			-1.14659	6.75604	-2.84001	-4.53343	15.7876	19.7389	13.5297	23.1258	19.1745	12.4008	25.9481	9.57841	14.6587	17.481	40.06	9.57841	20.8679	6.19157	34.9797	8.44946	15.7876	14.6587	11.2718	9.01394	11.8363	6.19157	-0.582113	-7.92027	-0.582113	8.44946	-2.84001	-2.84001	-2.84001	10.1429	-7.92027	3.93367	-9.61369	27.0771	6.19157	1.67578	-27.6768	-6.79132	18.61	-6.79132
			23.6902	6.19157	23.1258	24.2547	23.1258	28.7705	11.2718	13.5297	36.1087	31.5929	18.61	15.7876	15.2231	35.5442	21.9968	24.8192	25.3837	18.61	14.6587	11.2718	7.88499	12.4008	2.80473	19.1745	15.2231	13.5297	23.1258	6.75604	5.62709	-2.27553	9.01394	9.01394	6.75604	5.06262	11.8363	7.88499	1.11131	27.6416	9.57841	10.7074	-2.27553	0.546834	85.2179	10.1429
			21.4324	6.75604	27.0771	23.6902	10.7074	23.1258	46.2692	32.1573	16.9166	22.5613	27.6416	21.9968	22.5613	25.9481	20.3034	28.7705	32.1573	23.6902	21.9968	5.62709	16.9166	20.3034	10.7074	19.1745	5.06262	19.7389	30.4639	15.2231	21.4324	20.8679	10.1429	19.1745	19.1745	28.206	18.0455	24.2547	23.1258	5.62709	6.75604	7.88499	24.2547	24.2547	2.24025	12.4008
						32.7218	14.6587		-6.79132	29.335	26.5126	10.1429	37.2376	1.67578				20.8679	11.8363	7.32052	2.80473		-3.96895	16.3521	0.546834	5.62709	19.7389	31.0284	81.2665	12.4008	20.8679	11.8363	12.4008	20.3034	22.5613	12.4008	17.481	1.67578	10.7074	18.61	11.8363	40.06	8.44946	6.19157	12.4008	5.62709
				19.7389	18.0455	11.8363	31.5929	31.5929	28.206	36.6731	19.7389	29.335	25.3837	15.2231	32.1573	37.8021	47.3981	21.4324	5.62709	28.206	10.7074	24.2547	10.7074	26.5126	17.481	21.9968	10.1429	16.9166	14.6587	12.9652	42.3179	28.7705	10.1429	23.1258	10.7074	11.8363	21.4324	19.1745	23.6902	7.88499	18.61	11.2718	-4.53343	11.2718	34.9797	17.481
			5.06262	5.06262	11.2718	17.481	23.6902	7.32052	18.61	14.0942	24.2547	29.8995	31.0284	16.3521	23.6902	23.1258	37.2376	24.2547	19.1745	18.61	11.8363	22.5613	23.1258	29.335	11.2718	15.7876	12.9652	24.2547	28.7705	16.3521	21.9968	12.4008	23.1258	28.7705	18.61	23.1258	19.7389	25.3837	20.3034	16.9166	21.9968	20.8679	6.75604	19.1745	10.7074	11.2718
			-0.0176398	7.32052	16.3521	14.6587	25.3837	26.5126	23.1258	21.4324	32.1573	30.4639	37.2376	20.8679	19.7389	29.8995	25.9481	23.1258	30.4639	32.7218	24.8192	25.3837	22.5613	13.5297	15.7876	21.9968	14.6587	15.7876	28.206	18.0455	21.9968	12.9652	30.4639	15.2231	16.3521	-0.0176398	21.9968	27.6416	17.481	11.2718	19.1745	24.2547	8.44946	7.32052	14.6587	18.0455
																		23.1258	20.3034	18.61	-12.4361	-2.84001	-5.66237	6.75604	11.2718	4.49815	14.6587	10.7074	48.5271	13.5297	16.9166	10.7074	10.7074	4.49815	14.0942	8.44946	16.9166	2.24025	5.62709	25.3837	11.8363	10.7074	-1.71106	-2.27553	10.7074	5.62709
			5.06262	12.9652	55.3008	-14.6939	18.0455	34.4152	-14.6939	24.8192	-3.40448	29.8995	13.5297	16.9166	47.9626	34.4152	23.1258	0.546834	21.4324	6.75604	21.9968	39.4955	12.4008	9.01394	3.93367	19.7389	18.61	12.4008	7.32052	12.9652	25.3837	18.61	18.61	13.5297	15.7876	16.9166	9.57841	21.9968	20.3034	11.2718	12.9652	11.2718	11.2718	17.481	6.19157	14.0942
			1.67578	29.8995	14.0942	18.61	32.7218	34.9797	31.5929	27.6416	20.8679	8.44946	10.7074	20.3034	10.1429	15.2231	14.0942	-1.14659	9.57841	8.44946	11.2718	5.06262	17.481	10.1429	16.3521	9.01394	15.2231	2.80473	4.49815	2.80473	9.01394	14.6587	16.3521	8.44946	15.2231	23.1258	20.3034	18.61	5.62709	13.5297	17.481	16.3521	3.3692	20.3034	10.7074	5.62709
			20.8679	31.0284	18.61	18.61	25.9481	20.3034	34.4152	24.8192	29.8995	21.4324	10.1429	20.8679	15.7876	20.8679	12.4008	14.6587	23.6902	21.4324	15.7876	15.7876	24.8192	40.06	16.9166	25.9481	18.0455	16.9166	27.0771	29.335	9.57841	15.7876	6.19157	21.4324	24.8192	28.7705	13.5297	12.9652	15.7876	27.0771	11.2718	21.9968	16.9166	23.1258	21.4324	10.1429
																								-14.6939	10.1429	2.80473	-3.96895	2.24025	0.546834	9.57841	2.24025	6.19157	17.481	1.67578	3.3692	2.80473	-4.53343	-7.92027	-5.0979	6.75604	-6.22685	20.3034	-9.04922	4.49815	11.2718	16.9166
			-18.0808	9.01394	-3.96895	7.32052	6.75604	19.1745	10.7074	-1.14659	-0.0176398	27.6416	14.6587	29.335	28.7705	5.06262	4.49815	3.93367	-19.2097	0.546834	-7.35579	-12.4361	13.5297	-0.582113	-5.66237	2.24025	8.44946	-8.48474	-9.04922	20.8679	-9.04922	-2.27553	2.24025	-1.71106	7.88499	-3.96895	6.19157	7.32052	-2.84001	0.546834	-2.84001	-3.40448	-10.7426	6.75604	5.06262	5.62709
			-1.71106	1.67578	-7.35579	-0.0176398	-15.2584	14.6587	-2.27553	13.5297	-8.48474	22.5613	-24.8545	-0.0176398	2.80473	15.7876	28.206	5.06262	-7.35579	-6.79132	12.4008	0.546834	11.8363	-2.84001	-3.96895	-0.0176398	-9.04922	2.24025	-7.35579	-14.6939	-2.27553	-3.96895	3.93367	-9.61369	-3.96895	16.3521	-1.71106	-1.14659	-6.79132	0.546834	-8.48474	-5.66237	-7.92027	17.481	15.7876	16.3521
			2.24025	24.8192	18.61	1.67578	8.44946	5.62709	18.0455	14.6587	5.06262	-16.9518	-13.565	-5.66237	10.1429	3.93367	4.49815	-0.0176398	0.546834	10.7074	12.9652	4.49815	-2.84001	-1.71106	3.3692	2.80473	3.93367	16.9166	-0.582113	15.2231	19.7389	19.7389	15.2231	16.9166	-7.92027	17.481	-2.27553	9.57841	2.80473	-9.04922	5.62709	-2.84001	18.61	30.4639	18.61	19.7389
[truncated: 1 more columns]

## Sheet: 12227721
Plate#	12227721
							6080	5960	5680	6360	6560	6920	5840	5520	6200	6840	5600	6920	5960	7360	6440	7680	6280	7280	7320	6120	6680	7520	7080	7680	7000	8120	6640	7840	7080	7760	7600	8040	7000	8320	7080	8240	6600	6400	7480	7880	8680	2080	9320
			6160	7480	7160	6440	6400	5960	6480	6400	6600	7040	5640	6680	7160	6480	6640	6400	6440	6880	6480	6360	7560	6640	7600	6040	7080	7720	7160	6480	6400	6960	7280	7040	5760	6960	7640	7040	5760	6680	6960	6920	6800	6440	6720	6920	7400	1200	8040
			5800	6680	5960	6440	6320	7240	6160	6320	6080	5920	5760	5200	6400	6320	6160	5560	5920	5880	6120	6080	7040	6360	6360	7680	6720	6600	6960	6200	6440	6600	7480	7040	5760	7000	6200	7080	7000	7280	6120	7960	6920	7960	7040	8360	8360	1280	9280
			8120	6400	6880	7040	6960	6960	7320	6760	5920	5840	6480	6280	6040	6520	7200	7680	6560	6880	7320	6760	6040	6840	7120	7120	6320	6840	6480	7680	6840	6720	7120	8480	6760	6600	6840	6600	5920	6360	6840	7520	7080	8480	6920	5920	6600	1120	9240
							6840	5760	5720	4760	5320	4480	4640	4520	4840	6240	4960	7520	5440	6040	5120	5000	5000	5960	5360	5560	5880	5920	6080	6600	5400	6200	6920	5720	5760	4800	7720	5880	6760	5800	6920	6320	5400	6160	5720	7600	5680	1120	8800
			7560	7560	6200	5760	5360	5320	5240	5440	6840	5680	5800	4800	5920	5640	6120	6200	6000	5800	5720	5520	5880	6000	6000	5600	5680	5560	6400	5760	6160	5920	5880	5760	4640	6520	6400	5800	5560	5360	5840	6000	5840	7000	7240	5760	5480	1240	8520
			6040	6640	6280	6000	5560	7520	5000	5200	5480	5160	5480	5040	6120	5560	6800	5360	6000	6520	7200	6280	6800	7560	6080	5800	6600	7720	7760	5360	6280	6240	6520	5280	5000	5880	7440	6880	6160	5960	6080	6160	5560	5760	6600	5400	8040	1160	8480
			6760	6520	6360	6360	5480	6800	6440	6760	6560	5880	6160	6080	5760	5960	6280	5480	7080	5880	5440	6680	5800	7240	6800	6480	6360	6480	6560	5440	6120	6640	5960	6760	6720	6600	6760	6120	6480	8000	6080	7400	7560	8040	7440	7880	7760	1040	7600
							7720	7400	6960	6200	6520	6760	6120	6680	7720	6920	6880	5360	7640	5480	6400	7400	6800	7440	7720	7800	6680	6560	7800	6520	6640	8880	6480	7880	7320	7400	5960	5080	5920	8360	6760	6360	5520	5920	7920	8240	10640	2040	10800
			8200	7120	6880	6440	8120	7960	8000	5600	6960	6560	6160	6680	6480	7800	6360	7280	8600	6640	6920	7760	7800	8200	7200	7120	5200	6520	8000	7200	6320	5880	6080	6880	4880	6960	7080	7240	4960	6800	6640	7000	5520	7520	5720	7200	5720	2640	10040
			7200	6760	7480	8320	6720	6400	6080	6640	7320	6240	6120	6720	7000	6440	6480	6800	7840	7760	6240	7000	7800	8520	7760	7800	6520	8840	8160	7200	7880	7800	6680	7640	7160	6560	7560	6920	6640	6880	7200	6920	8080	6600	8640	7440	8720	2040	9360
			7760	7600	7640	6360	7800	6240	6280	6480	6440	6840	6000	6200	7000	7200	6120	7200	8200	8520	7440	7760	8240	8600	8360	8320	7880	8760	6640	7200	7320	5720	3840	7000	7760	8680	6560	7440	5440	4880	9040	6720	7320	8960	7480	6800	8400	1600	8920
						7480	6600	7440	6360	8360	5440	6960	6480	5960	4600	6640	5000	6600	6120	7120	5480	5840	5840	6160	7520	6640	6400	5840	7760	5800	6360	6320	6880	6720	5960	6120	6560	5560	6280	5640	8720	6840	6280	6040	8400	6600	5280	1360	7600
			6520	7280	6680	7320	5880	5960	6760	7680	6400	7200	6200	6560	5000	7160	6480	5600	6480	6520	5560	6840	6240	6840	6040	5280	6160	5680	6360	10440	7120	7600	6880	5800	6440	6320	5720	6760	6160	6160	8520	6280	6720	5520	6440	6640	7360	2480	7600
			8840	7920	7320	6520	5760	5720	6960	7000	6440	7360	6040	6200	6160	7000	5800	5600	6320	6360	6320	7920	6400	6040	5600	7520	7480	5440	6600	6200	5840	8240	6800	6920	5520	6920	6360	7560	5800	6600	6600	7560	6560	5720	7840	8240	7880	2800	8560
			6960	8440	7000	6480	5800	7160	7040	7040	6000	6040	5920	6240	6560	6400	5120	7600	6400	7200	5520	6640	6640	8560	6560	7960	6240	6200	5240	7120	4520	7520	6960	6480	6720	7720	4720	9320	5960	6360	6200	7960	7480	6840	9120	8880	6360	1920	7280
						6640	5960	6280	5600	5840	5560	5720	5760	6040	5960	5520	5840	4720	5080	5400	6040	6080	5360	5560	4920	5360	5360	5480	5880	5440	5760	5680	6680	5360	5520	5600	6160	6480	5120	5120	4920	6160	6120	6200	5120	7080	6560	1400	9240
			9640	7760	5960	6920	5960	6000	6160	6240	5960	5600	5840	5680	5920	5000	5880	5200	4600	5840	6040	5400	5240	6560	6200	5080	5560	5440	5360	5760	5840	5840	6280	5560	5920	4800	6040	5320	6040	4840	5560	6280	6040	5840	5040	7280	6240	1320	7600
			6840	7480	6240	5760	5480	5880	5000	5160	5440	4960	4080	5120	4360	4800	5560	5520	5400	5200	5520	5360	4840	5280	5240	5000	5680	5160	5040	5200	5360	5920	5680	5920	5680	5520	5000	5480	5560	5880	4920	6760	5680	5680	5760	5640	6880	1160	7240
			7560	6560	7000	6400	6040	6400	5520	5120	6040	5360	5880	5080	4880	5680	4400	5160	5360	5120	5600	5720	6040	5680	5520	5280	7640	4760	5720	5440	5960	6120	6440	7720	5360	5240	4680	4280	4920	5360	5680	5840	6040	6040	6120	7400	6480	1040	7440
						5800	6160	7800	6720	7000	5840	6600	5400	7480	5760	5680	5880	6280	6560	5600	6320	5760	5360	5960	5920	5880	6080	5800	6400	7320	5200	4960	5600	6160	5640	4200	5680	6400	6160	5840	5400	7600	6120	7360	5760	3320	5840	1760	7520
			7520	8160	8440	6840	7480	7040	7800	6600	7480	6240	7280	7080	6320	5160	6880	6400	7080	5680	6760	6640	7040	7560	7400	5640	7080	7080	6600	6360	6720	6520	6520	5280	6360	4600	6480	7920	7880	7360	6640	7040	7600	6400	8000	7760	6600	1680	8000
			9320	7360	7720	7800	6560	6720	6400	6800	6600	6880	5920	6640	5800	5800	6440	6680	5680	6080	6640	7960	5880	6200	6560	6720	6680	7040	6360	7200	6520	6640	5760	6760	5880	7360	7120	6840	8160	6880	5760	7360	6440	8880	7320	2240	7560	1720	7840
			9120	8320	6960	6520	7840	7080	7640	6960	6840	6720	7240	6160	7440	7240	6680	6520	6280	6400	5200	6520	7680	6640	7120	6520	7400	6280	6280	3240	8000	5960	7200	8080	7080	6720	7680	8360	8560	7080	7680	8680	6240	7000	7240	7280	8240	1400	7120
						4760	7120	5400	4800	4840	4880	4240	6080	4960	5200	5200	5080	4520	5080	4760	4760	4320	5600	5600	4360	4960	5800	4360	5360	4280	4560	4840	5560	6840	5080	5320	5520	5320	5520	5200	5240	5880	5200	5880	4760	5120	5960	1200	8280
			6600	5200	9280	5520	5400	5520	4800	5120	5320	4920	5240	5280	4720	5040	6240	5200	5560	5320	4880	8440	4120	5360	5360	5960	4720	5320	5680	5920	5760	5480	6720	5000	3840	4960	5480	7400	5760	5440	4960	4760	5800	5640	6360	6160	6040	1440	7320
			7200	6520	6240	4480	5360	5280	5880	6120	6080	5160	5040	5320	4880	6600	6160	5880	6280	5560	6520	5680	6120	5120	5280	5920	4400	5160	7320	5480	5480	5000	4680	4680	5440	5160	5280	6040	7040	5320	5320	5080	5400	4920	5680	5560	6600	1600	7480
			6640	5680	5200	5480	5360	5400	5120	5960	5000	5680	5680	5080	6040	5640	4840	5040	5560	5160	6360	5400	5320	5560	5800	6200	4920	5360	6560	5800	6680	5880	5160	5840	4840	5960	5000	6120	5960	6880	4960	5640	6480	6000	5120	5640	6560	1160	7880
						6240	6320	5560	5360	6040	4960	5800	6120	5600	6760	5800	5360	6320	6480	5640	6080	6440	7120	6960	6120	5720	5880	6240	6960	5480	5560	6160	6720	4840	4960	6240	6280	6640	5880	7120	6400	6280	6120	5720	7000	6080	6800	1840	7320
			8000	6920	4760	4760	6320	6640	6160	6520	5920	7040	6840	5760	6480	7080	5120	6360	6080	6200	5840	6920	6120	6520	5760	6680	6280	6800	6920	6400	6800	6800	6920	6680	6240	7480	6280	6680	6920	7600	6480	6960	7000	1640	7920	8000	6600	1520	9080
			8480	6160	6920	6720	4880	6000	6240	7160	7800	6800	6440	6960	6640	7040	6160	5960	6280	8320	6400	7000	6800	7480	5840	7600	6520	6760	6280	6520	6800	7440	6640	6280	7560	7320	7320	7800	7480	4880	6760	7440	7280	6400	6880	7400	7440	1880	9360
			9880	8200	7680	7160	7440	7760	7800	9040	8920	9200	8080	7920	9360	10640	9400	8960	9360	8440	10040	9080	8200	9120	7560	7840	7640	8680	9520	4120	8640	8600	7440	8000	9800	8800	8880	8960	10280	8640	7840	7840	6760	9240	8680	9120	9240	1440	9640
																																															Z'1=	0.0857945	Z'2=
																																														AVG	7125	1583.75	8368.75
																																														STDEV	1224.26	464.354	955.999
							18.8586	21.0241	26.0771	13.8055	10.1963	3.69953	23.1897	28.9646	16.693	5.14324	27.5209	3.69953	21.0241	-4.24092	12.3618	-10.0158	15.2493	-2.7972	-3.51906	18.1367	8.03068	-7.12836	0.812091	-10.0158	2.25581	-17.9562	8.75254	-12.9032	0.812091	-11.4595	-8.57207	-16.5125	2.25581	-21.5655	0.812091	-20.1218	9.4744	13.0837	-6.4065	-13.6251
			17.4148	-6.4065	-0.631626	12.3618	13.0837	21.0241	11.64	13.0837	9.4744	1.53395	26.799	8.03068	-0.631626	11.64	8.75254	13.0837	12.3618	4.42139	11.64	13.8055	-7.85021	8.75254	-8.57207	19.5804	0.812091	-10.7376	-0.631626	11.64	13.0837	2.97767	-2.7972	1.53395	24.6334	2.97767	-9.29393	1.53395	24.6334	8.03068	2.97767	3.69953	5.8651	12.3618	7.30882	3.69953
			23.9116	8.03068	21.0241	12.3618	14.5274	-2.07534	17.4148	14.5274	18.8586	21.746	24.6334	34.7395	13.0837	14.5274	17.4148	28.2427	21.746	22.4679	18.1367	18.8586	1.53395	13.8055	13.8055	-10.0158	7.30882	9.4744	2.97767	16.693	12.3618	9.4744	-6.4065	1.53395	24.6334	2.25581	16.693	0.812091	2.25581	-2.7972	18.1367	-15.0688	3.69953	-15.0688	1.53395	-22.2874
			-17.9562	13.0837	4.42139	1.53395	2.97767	2.97767	-3.51906	6.58696	21.746	23.1897	11.64	15.2493	19.5804	10.9181	-1.35349	-10.0158	10.1963	4.42139	-3.51906	6.58696	19.5804	5.14324	0.0902323	0.0902323	14.5274	5.14324	11.64	-10.0158	5.14324	7.30882	0.0902323	-24.453	6.58696	9.4744	5.14324	9.4744	21.746	13.8055	5.14324	-7.12836	0.812091	-24.453	3.69953	21.746
							5.14324	24.6334	25.3553	42.6799	32.5739	47.7329	44.8455	47.0111	41.2362	15.9711	39.0706	-7.12836	30.4083	19.5804	36.1832	38.3487	38.3487	21.0241	31.852	28.2427	22.4679	21.746	18.8586	9.4744	31.1302	16.693	3.69953	25.3553	24.6334	41.958	-10.7376	22.4679	6.58696	23.9116	3.69953	14.5274	31.1302	17.4148	25.3553	-8.57207
			-7.85021	-7.85021	16.693	24.6334	31.852	32.5739	34.0176	30.4083	5.14324	26.0771	23.9116	41.958	21.746	26.799	18.1367	16.693	20.3023	23.9116	25.3553	28.9646	22.4679	20.3023	20.3023	27.5209	26.0771	28.2427	13.0837	24.6334	17.4148	21.746	22.4679	24.6334	44.8455	10.9181	13.0837	23.9116	28.2427	31.852	23.1897	20.3023	23.1897	2.25581	-2.07534	24.6334
			19.5804	8.75254	15.2493	20.3023	28.2427	-7.12836	38.3487	34.7395	29.6864	35.4613	29.6864	37.6269	18.1367	28.2427	5.8651	31.852	20.3023	10.9181	-1.35349	15.2493	5.8651	-7.85021	18.8586	23.9116	9.4744	-10.7376	-11.4595	31.852	15.2493	15.9711	10.9181	33.2957	38.3487	22.4679	-5.68464	4.42139	17.4148	21.0241	18.8586	17.4148	28.2427	24.6334	9.4744	31.1302
			6.58696	10.9181	13.8055	13.8055	29.6864	5.8651	12.3618	6.58696	10.1963	22.4679	17.4148	18.8586	24.6334	21.0241	15.2493	29.6864	0.812091	22.4679	30.4083	8.03068	23.9116	-2.07534	5.8651	11.64	13.8055	11.64	10.1963	30.4083	18.1367	8.75254	21.0241	6.58696	7.30882	9.4744	6.58696	18.1367	11.64	-15.7907	18.8586	-4.96278	-7.85021	-16.5125	-5.68464	-13.6251
							-10.7376	-4.96278	2.97767	16.693	10.9181	6.58696	18.1367	8.03068	-10.7376	3.69953	4.42139	31.852	-9.29393	29.6864	13.0837	-4.96278	5.8651	-5.68464	-10.7376	-12.1814	8.03068	10.1963	-12.1814	10.9181	8.75254	-31.6716	11.64	-13.6251	-3.51906	-4.96278	21.0241	36.905	21.746	-22.2874	6.58696	13.8055	28.9646	21.746	-14.3469	-20.1218
			-19.4	0.0902323	4.42139	12.3618	-17.9562	-15.0688	-15.7907	27.5209	2.97767	10.1963	17.4148	8.03068	11.64	-12.1814	13.8055	-2.7972	-26.6185	8.75254	3.69953	-11.4595	-12.1814	-19.4	-1.35349	0.0902323	34.7395	10.9181	-15.7907	-1.35349	14.5274	22.4679	18.8586	4.42139	40.5143	2.97767	0.812091	-2.07534	39.0706	5.8651	8.75254	2.25581	28.9646	-7.12836	25.3553	-1.35349
			-1.35349	6.58696	-6.4065	-21.5655	7.30882	13.0837	18.8586	8.75254	-3.51906	15.9711	18.1367	7.30882	2.25581	12.3618	11.64	5.8651	-12.9032	-11.4595	15.9711	2.25581	-12.1814	-25.1748	-11.4595	-12.1814	10.9181	-30.9497	-18.6781	-1.35349	-13.6251	-12.1814	8.03068	-9.29393	-0.631626	10.1963	-7.85021	3.69953	8.75254	4.42139	-1.35349	3.69953	-17.2344	9.4744	-27.3404	-5.68464
			-11.4595	-8.57207	-9.29393	13.8055	-12.1814	15.9711	15.2493	11.64	12.3618	5.14324	20.3023	16.693	2.25581	-1.35349	18.1367	-1.35349	-19.4	-25.1748	-5.68464	-11.4595	-20.1218	-26.6185	-22.2874	-21.5655	-13.6251	-29.506	8.75254	-1.35349	-3.51906	25.3553	59.2827	2.25581	-11.4595	-28.0623	10.1963	-5.68464	30.4083	40.5143	-34.559	7.30882	-3.51906	-33.1153	-6.4065	5.8651
						-6.4065	9.4744	-5.68464	13.8055	-22.2874	30.4083	2.97767	11.64	21.0241	45.5673	8.75254	38.3487	9.4744	18.1367	0.0902323	29.6864	23.1897	23.1897	17.4148	-7.12836	8.75254	13.0837	23.1897	-11.4595	23.9116	13.8055	14.5274	4.42139	7.30882	21.0241	18.1367	10.1963	28.2427	15.2493	26.799	-28.7841	5.14324	15.2493	19.5804	-23.0092	9.4744
			10.9181	-2.7972	8.03068	-3.51906	22.4679	21.0241	6.58696	-10.0158	13.0837	-1.35349	16.693	10.1963	38.3487	-0.631626	11.64	27.5209	11.64	10.9181	28.2427	5.14324	15.9711	5.14324	19.5804	33.2957	17.4148	26.0771	13.8055	-59.824	0.0902323	-8.57207	4.42139	23.9116	12.3618	14.5274	25.3553	6.58696	17.4148	17.4148	-25.1748	15.2493	7.30882	28.9646	12.3618	8.75254
			-30.9497	-14.3469	-3.51906	10.9181	24.6334	25.3553	2.97767	2.25581	12.3618	-4.24092	19.5804	16.693	17.4148	2.25581	23.9116	27.5209	14.5274	13.8055	14.5274	-14.3469	13.0837	19.5804	27.5209	-7.12836	-6.4065	30.4083	9.4744	16.693	23.1897	-20.1218	5.8651	3.69953	28.9646	3.69953	13.8055	-7.85021	23.9116	9.4744	9.4744	-7.85021	10.1963	25.3553	-12.9032	-20.1218
			2.97767	-23.7311	2.25581	11.64	23.9116	-0.631626	1.53395	1.53395	20.3023	19.5804	21.746	15.9711	10.1963	13.0837	36.1832	-8.57207	13.0837	-1.35349	28.9646	8.75254	8.75254	-25.8967	10.1963	-15.0688	15.9711	16.693	34.0176	0.0902323	47.0111	-7.12836	2.97767	11.64	7.30882	-10.7376	43.4018	-39.612	21.0241	13.8055	16.693	-15.0688	-6.4065	5.14324	-36.0027	-31.6716
						8.75254	21.0241	15.2493	27.5209	23.1897	28.2427	25.3553	24.6334	19.5804	21.0241	28.9646	23.1897	43.4018	36.905	31.1302	19.5804	18.8586	31.852	28.2427	39.7925	31.852	31.852	29.6864	22.4679	30.4083	24.6334	26.0771	8.03068	31.852	28.9646	27.5209	17.4148	11.64	36.1832	36.1832	39.7925	17.4148	18.1367	16.693	36.1832	0.812091
			-45.3869	-11.4595	21.0241	3.69953	21.0241	20.3023	17.4148	15.9711	21.0241	27.5209	23.1897	26.0771	21.746	38.3487	22.4679	34.7395	45.5673	23.1897	19.5804	31.1302	34.0176	10.1963	16.693	36.905	28.2427	30.4083	31.852	24.6334	23.1897	23.1897	15.2493	28.2427	21.746	41.958	19.5804	32.5739	19.5804	41.2362	28.2427	15.2493	19.5804	23.1897	37.6269	-2.7972
			5.14324	-6.4065	15.9711	24.6334	29.6864	22.4679	38.3487	35.4613	30.4083	39.0706	54.9515	36.1832	49.8985	41.958	28.2427	28.9646	31.1302	34.7395	28.9646	31.852	41.2362	33.2957	34.0176	38.3487	26.0771	35.4613	37.6269	34.7395	31.852	21.746	26.0771	21.746	26.0771	28.9646	38.3487	29.6864	28.2427	22.4679	39.7925	6.58696	26.0771	26.0771	24.6334	26.799
			-7.85021	10.1963	2.25581	13.0837	19.5804	13.0837	28.9646	36.1832	19.5804	31.852	22.4679	36.905	40.5143	26.0771	49.1766	35.4613	31.852	36.1832	27.5209	25.3553	19.5804	26.0771	28.9646	33.2957	-9.29393	42.6799	25.3553	30.4083	21.0241	18.1367	12.3618	-10.7376	31.852	34.0176	44.1236	51.3422	39.7925	31.852	26.0771	23.1897	19.5804	19.5804	18.1367	-4.96278
						23.9116	17.4148	-12.1814	7.30882	2.25581	23.1897	9.4744	31.1302	-6.4065	24.6334	26.0771	22.4679	15.2493	10.1963	27.5209	14.5274	24.6334	31.852	21.0241	21.746	22.4679	18.8586	23.9116	13.0837	-3.51906	34.7395	39.0706	27.5209	17.4148	26.799	52.7859	26.0771	13.0837	17.4148	23.1897	31.1302	-8.57207	18.1367	-4.24092	24.6334	68.6668
			-7.12836	-18.6781	-23.7311	5.14324	-6.4065	1.53395	-12.1814	9.4744	-6.4065	15.9711	-2.7972	0.812091	14.5274	35.4613	4.42139	13.0837	0.812091	26.0771	6.58696	8.75254	1.53395	-7.85021	-4.96278	26.799	0.812091	0.812091	9.4744	13.8055	7.30882	10.9181	10.9181	33.2957	13.8055	45.5673	11.64	-14.3469	-13.6251	-4.24092	8.75254	1.53395	-8.57207	13.0837	-15.7907	-11.4595
			-39.612	-4.24092	-10.7376	-12.1814	10.1963	7.30882	13.0837	5.8651	9.4744	4.42139	21.746	8.75254	23.9116	23.9116	12.3618	8.03068	26.0771	18.8586	8.75254	-15.0688	22.4679	16.693	10.1963	7.30882	8.03068	1.53395	13.8055	-1.35349	10.9181	8.75254	24.6334	6.58696	22.4679	-4.24092	0.0902323	5.14324	-18.6781	4.42139	24.6334	-4.24092	12.3618	-31.6716	-3.51906	88.157
			-36.0027	-21.5655	2.97767	10.9181	-12.9032	0.812091	-9.29393	2.97767	5.14324	7.30882	-2.07534	17.4148	-5.68464	-2.07534	8.03068	10.9181	15.2493	13.0837	34.7395	10.9181	-10.0158	8.75254	0.0902323	10.9181	-4.96278	15.2493	15.2493	70.1105	-15.7907	21.0241	-1.35349	-17.2344	0.812091	7.30882	-10.0158	-22.2874	-25.8967	0.812091	-10.0158	-28.0623	15.9711	2.25581	-2.07534	-2.7972
						42.6799	0.0902323	31.1302	41.958	41.2362	40.5143	52.0641	18.8586	39.0706	34.7395	34.7395	36.905	47.0111	36.905	42.6799	42.6799	50.6203	27.5209	27.5209	49.8985	39.0706	23.9116	49.8985	31.852	51.3422	46.2892	41.2362	28.2427	5.14324	36.905	32.5739	28.9646	32.5739	28.9646	34.7395	34.0176	22.4679	34.7395	22.4679	42.6799	36.1832
			9.4744	34.7395	-38.8901	28.9646	31.1302	28.9646	41.958	36.1832	32.5739	39.7925	34.0176	33.2957	43.4018	37.6269	15.9711	34.7395	28.2427	32.5739	40.5143	-23.7311	54.2296	31.852	31.852	21.0241	43.4018	32.5739	26.0771	21.746	24.6334	29.6864	7.30882	38.3487	59.2827	39.0706	29.6864	-4.96278	24.6334	30.4083	39.0706	42.6799	23.9116	26.799	13.8055	17.4148
			-1.35349	10.9181	15.9711	47.7329	31.852	33.2957	22.4679	18.1367	18.8586	35.4613	37.6269	32.5739	40.5143	9.4744	17.4148	22.4679	15.2493	28.2427	10.9181	26.0771	18.1367	36.1832	33.2957	21.746	49.1766	35.4613	-3.51906	29.6864	29.6864	38.3487	44.1236	44.1236	30.4083	35.4613	33.2957	19.5804	1.53395	32.5739	32.5739	36.905	31.1302	39.7925	26.0771	28.2427
			8.75254	26.0771	34.7395	29.6864	31.852	31.1302	36.1832	21.0241	38.3487	26.0771	26.0771	36.905	19.5804	26.799	41.2362	37.6269	28.2427	35.4613	13.8055	31.1302	32.5739	28.2427	23.9116	16.693	39.7925	31.852	10.1963	23.9116	8.03068	22.4679	35.4613	23.1897	41.2362	21.0241	38.3487	18.1367	21.0241	4.42139	39.0706	26.799	11.64	20.3023	36.1832	26.799
						15.9711	14.5274	28.2427	31.852	19.5804	39.0706	23.9116	18.1367	27.5209	6.58696	23.9116	31.852	14.5274	11.64	26.799	18.8586	12.3618	0.0902323	2.97767	18.1367	25.3553	22.4679	15.9711	2.97767	29.6864	28.2427	17.4148	7.30882	41.2362	39.0706	15.9711	15.2493	8.75254	22.4679	0.0902323	13.0837	15.2493	18.1367	25.3553	2.25581	18.8586
			-15.7907	3.69953	42.6799	42.6799	14.5274	8.75254	17.4148	10.9181	21.746	1.53395	5.14324	24.6334	11.64	0.812091	36.1832	13.8055	18.8586	16.693	23.1897	3.69953	18.1367	10.9181	24.6334	8.03068	15.2493	5.8651	3.69953	13.0837	5.8651	5.8651	3.69953	8.03068	15.9711	-6.4065	15.2493	8.03068	3.69953	-8.57207	11.64	2.97767	2.25581	98.9849	-14.3469	-15.7907
			-24.453	17.4148	3.69953	7.30882	40.5143	20.3023	15.9711	-0.631626	-12.1814	5.8651	12.3618	2.97767	8.75254	1.53395	17.4148	21.0241	15.2493	-21.5655	13.0837	2.25581	5.8651	-6.4065	23.1897	-8.57207	10.9181	6.58696	15.2493	10.9181	5.8651	-5.68464	8.75254	15.2493	-7.85021	-3.51906	-3.51906	-12.1814	-6.4065	40.5143	6.58696	-5.68464	-2.7972	13.0837	4.42139	-4.96278
			-49.718	-19.4	-10.0158	-0.631626	-5.68464	-11.4595	-12.1814	-34.559	-32.3934	-37.4464	-17.2344	-14.3469	-40.3339	-63.4333	-41.0557	-33.1153	-40.3339	-23.7311	-52.6055	-35.2808	-19.4	-36.0027	-7.85021	-12.9032	-9.29393	-28.0623	-43.2213	54.2296	-27.3404	-26.6185	-5.68464	-15.7907	-48.2743	-30.2278	-31.6716	-33.1153	-56.9366	-27.3404	-12.9032	-12.9032	6.58696	-38.1683	-28.0623	-36.0027
[truncated: 1 more columns]

## Sheet: 12227749
Plate#	12227749
													83040	82480	81520	84240	84280	81320	82040	83200	83480	82680	82240	84200	83240	82840	84840	82240	81640	81360	83560	83800	82480	82360	82680	82440	82800	84080	83280	83320	83760	81960	81800	80760	82480	82480	82160	77360	83800
			82600	82440	82360	82200	82280	84240	82440	82120	83560	82040	82560	81760	84120	82440	82040	80880	83800	82480	80560	81480	83360	82400	81640	82560	83480	83640	82880	81960	82240	82520	81440	82240	81560	83200	82320	83600	83920	82200	84120	83840	83360	83400	83000	82960	81520	79640	83080
			81720	81600	82360	82120	85160	82280	81440	83600	82480	84680	82840	82440	82600	80480	83160	82400	83160	83840	83680	83000	83240	83360	82720	82800	82520	83440	82720	83120	82520	82720	82320	81080	82640	82640	82320	83120	82680	80640	85120	83200	80880	82760	81680	82600	82960	77760	84360
			81400	82160	82400	80120	81800	80880	82240	82160	81800	82000	80200	81320	81520	81920	82040	82480	80880	80960	81520	83120	81880	82280	81360	81400	82080	82600	80720	82440	82920	81960	80160	80880	81000	82280	81640	82240	81200	83240	82480	83440	81640	82200	82880	82680	82560	78760	83240
													82520	82120	84040	81800	82960	82120	82840	83000	82440	83320	81480	81000	82520	80520	81920	81200	82000	81440	83120	78880	82040	80360	81200	82000	80680	82680	82360	81240	81720	81560	83920	80520	80000	80080	80280	78280	83720
			81360	82960	81960	82400	80600	80960	81200	81480	81440	80120	82120	81200	80200	80640	82160	82640	81040	80760	81040	81920	80120	82440	82680	83680	82800	82280	80280	81400	81880	80040	82240	81640	81960	82960	81320	82040	81040	81240	79760	82480	80960	81720	83360	82000	80280	78680	84080
			82120	81720	82520	81280	81280	82520	83720	80920	81480	79640	81840	81240	82160	80760	82200	81800	82440	81200	83320	82040	81960	83040	83440	81840	82080	80840	83160	81680	80920	81320	82880	82040	81640	80720	83440	82560	80520	82160	81600	82480	81680	81520	81160	83600	81720	77240	81920
			81960	83400	82240	81920	81720	81560	81120	81760	81960	82240	80480	82880	81640	82600	80240	81160	82200	81440	81680	83320	82240	83200	82640	81640	82320	82560	82960	81200	82720	79960	82680	78640	82880	82520	83360	82320	81120	82840	81600	81400	81800	80880	81560	79560	81480	78840	82160
													82160	80960	81000	82320	82320	81680	82520	82600	82200	82800	80920	83640	84160	83240	82640	82160	83320	82960	81120	81560	81680	82680	81600	79600	82360	79520	81800	79400	81480	80440	81760	82360	80680	80440	81080	77520	82000
			80560	83680	83440	80520	81000	82800	81680	81200	80440	82000	80360	81720	81120	81280	83200	82560	81080	82720	80280	81720	80880	81640	82240	82800	81200	82320	82280	82120	79840	81760	81400	81440	81440	83520	82160	79960	81360	81520	82840	82560	82600	79720	80960	80400	80680	74960	81040
			83080	81400	83960	83280	81160	81760	84440	82160	81640	82160	81680	82280	81920	82320	81360	82760	83920	83520	81840	81400	82320	83280	83080	81920	82840	81280	80640	80800	81120	81320	81920	80960	81400	82160	80120	82640	81360	83040	82800	83800	83360	81360	82200	81520	82840	78160	82160
			84360	84360	83120	85040	82400	83120	82800	83320	83880	83280	82400	81960	82160	82040	82680	81840	79720	82240	81680	82480	81920	82360	80400	81200	83160	81560	82480	80600	81640	83160	81600	83040	81120	82600	81520	80320	83160	80120	81160	83840	82760	83360	82040	83240	82200	76640	84760
													82440	83120	83840	81800	81880	79760	82560	82760	81840	82640	82520	83680	81000	81520	81000	82480	82080	82600	81800	82400	82800	81160	81880	81200	80480	81160	81240	83000	80800	81160	82760	83160	81200	81720	81240	75760	83880
			82840	83280	81600	81520	81360	82880	82320	82120	81600	81600	80200	80480	82000	84960	83120	82440	82920	83440	81360	80960	82160	81200	82600	80640	82240	77800	80440	80880	81920	81480	81320	80760	81800	81120	81480	80280	82120	81960	83520	81200	81880	82400	81520	82640	81040	77280	83040
			83680	82600	83760	81880	81200	84200	81160	81640	83560	83360	81880	80880	83320	82600	80080	82800	83640	80680	81880	83560	82480	81560	83200	81560	81640	82520	82000	81600	80120	82120	83280	82840	83640	80480	82400	81880	81600	81240	82480	81760	80560	82200	82080	82720	81520	76040	82960
			83840	82000	82800	79600	80720	82920	81120	81760	81040	82520	82000	81720	82240	83040	82080	83160	80880	83040	83520	82040	79200	83240	82920	81600	79880	81200	82320	80800	81400	80960	81280	84560	80920	82480	80680	82120	81400	82880	81760	82440	81480	83880	82320	83440	83160	78920	83120
													83640	82960	83720	82000	82880	82880	83240	83520	82560	83240	82440	86440	82640	81160	81240	82720	83560	80160	82920	82360	82000	82080	83320	82880	82160	84000	82760	83080	83800	82600	82000	82080	83120	82160	82080	77400	85000
			82880	84480	77840	82760	82000	81880	81520	82680	84400	81040	82040	82080	83480	81400	82720	80880	81640	81560	81560	83760	81880	82000	82760	81840	82280	83560	84000	82080	82800	82160	82000	80880	81480	82640	82280	82320	82040	82680	83120	82920	82080	79040	81680	82360	81480	78400	82080
			83880	85480	81960	84400	80800	83040	82120	83280	81560	82000	82080	79840	81240	81400	82680	79920	82600	82640	82440	83680	81320	82040	81800	82120	83960	81040	82200	82160	82720	81640	80560	82400	82080	82080	80920	83120	82080	82120	79880	82400	83320	82440	81200	83720	81440	77720	82120
			82320	83240	81600	82240	83560	82040	82320	82000	82760	81360	82040	81360	78640	82600	81760	82400	81880	80320	82280	83480	81720	81400	82280	80520	81520	82360	83600	81200	81400	83160	83320	81240	83920	80560	82480	81560	80240	80200	81800	82400	82000	81760	82120	82840	80640	77920	82760
													81800	81000	80880	82640	80520	82400	81720	80120	80560	81120	81360	82600	82080	81200	82400	79960	81440	81560	81440	80240	81480	81000	81440	82600	82320	82040	79520	81600	82040	81200	82720	81440	81440	80800	82360	79080	83080
			82720	82480	79320	81680	81280	82120	79920	82240	82240	80960	80120	82480	81080	81440	80840	81480	80400	79640	83240	81040	80520	81000	80960	81200	80960	80160	79280	80200	81560	80440	82000	78520	81240	79760	82760	81760	79480	80320	80920	82520	80920	83840	81480	83280	80400	76360	81720
			83040	81800	80080	81920	83760	80760	83040	81240	81960	81400	81320	80040	81880	82040	78640	81160	81440	81080	82920	81600	82200	80560	82840	80600	82920	80760	80000	81560	80800	82680	79800	80400	81040	81720	81720	82160	81640	81320	80520	80600	82320	82160	84720	80600	81000	77840	82520
			83600	80440	82120	83040	80320	81440	80720	80800	81600	79960	82680	82800	79600	81920	82640	79920	83520	81040	81160	81080	82080	80360	81000	80600	82480	80320	82280	80680	81040	81360	81640	82440	82320	80640	81640	81000	80760	81920	79680	82880	80640	82160	82360	81520	82080	76560	83920
													82160	82000	81720	81520	80480	79880	81760	81600	80280	81520	80120	80320	81720	81160	80600	80200	79480	79400	81320	80720	81360	79920	80040	80760	81800	82280	81680	80480	81600	83120	82720	79920	84480	81520	81880	76720	81160
			81200	81480	82400	81400	80600	82880	82040	81120	81560	81280	81080	80800	80800	80960	80680	80800	82280	80400	83040	80960	79680	81440	79800	80840	80800	81200	80480	82400	82760	80920	81160	82040	81600	81600	83120	79560	80520	82640	80560	80440	79400	81840	80720	81320	80360	76680	82920
			82720	82200	82200	82080	81400	82480	80640	81120	78200	81440	82360	80560	81400	81480	81960	82440	80960	81600	83000	81400	82040	82040	81600	83280	83560	82200	82520	79560	79880	80680	81040	81880	79800	80160	79880	81360	79560	82600	82840	81320	82280	79720	81120	80240	79880	78040	82680
			83120	81040	80920	82160	81160	82120	81240	80760	81640	81480	81400	79200	80960	82120	80760	80360	82560	81960	82440	81360	84120	80840	81800	81520	79600	81240	80120	80640	81640	80400	77560	80440	80440	80800	82480	82040	82240	82080	82480	82720	81160	79880	80120	81440	82640	76120	83360
													83640	83680	81960	80600	82800	81080	77800	82680	81920	79720	82200	82360	78000	81760	84320	82440	82960	82920	81560	82840	82160	82720	79840	81120	82560	80240	82640	81560	80960	77760	83000	82800	83120	81840	82520	76400	82080
			84280	82680	83040	82760	82320	83000	83920	83360	84120	83960	82760	84040	84280	82160	83200	83280	83280	85080	85680	83920	83120	83920	81600	82840	82600	84280	83080	82320	80800	82240	82960	82000	83200	82640	82520	84160	82560	82400	82720	82720	83400	82560	81960	83280	82640	77200	81760
			82880	80160	82400	81760	81040	83400	82400	83600	81040	82040	82520	84480	82440	81800	82680	83400	81760	82600	84080	84320	82560	82320	81880	84480	84280	81440	84720	84840	83080	83120	82560	83000	83720	84320	84080	83000	83880	82200	85120	80640	82840	81880	83600	83040	81960	77840	83280
			84320	85360	83880	83800	82400	83680	84200	85480	84240	83120	83040	84880	84840	85000	83040	83680	83040	82720	82560	81480	82160	82600	82080	84160	83680	83240	81080	82600	83440	80840	81520	82960	84040	83080	82920	84040	85200	81280	83000	82720	83520	83800	83640	84960	85240	76240	83480
																																															Z'1=	-0.530915	Z'2=
																																														AVG	81728.8	77448.8	82913.8
																																														STDEV	1088.58	1095.53	984.164
													-30.6367	-17.5526	4.87734	-58.6741	-59.6086	9.55023	-7.2722	-34.375	-40.9171	-22.2255	-11.9451	-57.7395	-35.3096	-25.9638	-72.6928	-11.9451	2.0736	8.61565	-42.7862	-48.3937	-17.5526	-14.7488	-22.2255	-16.618	-25.0292	-54.9357	-36.2442	-37.1787	-47.4591	-5.40304	-1.66472	22.6343	-17.5526	-17.5526
			-20.3563	-16.618	-14.7488	-11.0105	-12.8797	-58.6741	-16.618	-9.14136	-42.7862	-7.2722	-19.4217	-0.73014	-55.8703	-16.618	-7.2722	19.8306	-48.3937	-17.5526	27.3072	5.81192	-38.1133	-15.6834	2.0736	-19.4217	-40.9171	-44.6554	-26.8984	-5.40304	-11.9451	-18.4871	6.7465	-11.9451	3.94276	-34.375	-13.8143	-43.7208	-51.1974	-11.0105	-55.8703	-49.3283	-38.1133	-39.0479	-29.7021	-28.7675
			0.204439	3.00818	-14.7488	-9.14136	-80.1694	-12.8797	6.7465	-43.7208	-17.5526	-68.9544	-25.9638	-16.618	-20.3563	29.1764	-33.4404	-15.6834	-33.4404	-49.3283	-45.59	-29.7021	-35.3096	-38.1133	-23.16	-25.0292	-18.4871	-39.9825	-23.16	-32.5058	-18.4871	-23.16	-13.8143	15.1577	-21.2909	-21.2909	-13.8143	-32.5058	-22.2255	25.4381	-79.2348	-34.375	19.8306	-24.0946	1.13902	-20.3563
			7.68107	-10.0759	-15.6834	37.5876	-1.66472	19.8306	-11.9451	-10.0759	-1.66472	-6.33762	35.7185	9.55023	4.87734	-4.46846	-7.2722	-17.5526	19.8306	17.9614	4.87734	-32.5058	-3.53388	-12.8797	8.61565	7.68107	-8.20678	-20.3563	23.5689	-16.618	-27.8329	-5.40304	36.653	19.8306	17.0269	-12.8797	2.0736	-11.9451	12.354	-35.3096	-17.5526	-39.9825	2.0736	-11.0105	-26.8984	-22.2255
													-18.4871	-9.14136	-54.0012	-1.66472	-28.7675	-9.14136	-25.9638	-29.7021	-16.618	-37.1787	5.81192	17.0269	-18.4871	28.2418	-4.46846	12.354	-6.33762	6.7465	-32.5058	66.5596	-7.2722	31.9801	12.354	-6.33762	24.5035	-22.2255	-14.7488	11.4194	0.204439	3.94276	-51.1974	28.2418	40.3914	38.5222
			8.61565	-28.7675	-5.40304	-15.6834	26.3727	17.9614	12.354	5.81192	6.7465	37.5876	-9.14136	12.354	35.7185	25.4381	-10.0759	-21.2909	16.0923	22.6343	16.0923	-4.46846	37.5876	-16.618	-22.2255	-45.59	-25.0292	-12.8797	33.8493	7.68107	-3.53388	39.4568	-11.9451	2.0736	-5.40304	-28.7675	9.55023	-7.2722	16.0923	11.4194	45.9988	-17.5526	17.9614	0.204439	-38.1133	-6.33762
			-9.14136	0.204439	-18.4871	10.4848	10.4848	-18.4871	-46.5245	18.896	5.81192	48.8026	-2.5993	11.4194	-10.0759	22.6343	-11.0105	-1.66472	-16.618	12.354	-37.1787	-7.2722	-5.40304	-30.6367	-39.9825	-2.5993	-8.20678	20.7652	-33.4404	1.13902	18.896	9.55023	-26.8984	-7.2722	2.0736	23.5689	-39.9825	-19.4217	28.2418	-10.0759	3.00818	-17.5526	1.13902	4.87734	13.2886	-43.7208
			-5.40304	-39.0479	-11.9451	-4.46846	0.204439	3.94276	14.2231	-0.73014	-5.40304	-11.9451	29.1764	-26.8984	2.0736	-20.3563	34.7839	13.2886	-11.0105	6.7465	1.13902	-37.1787	-11.9451	-34.375	-21.2909	2.0736	-13.8143	-19.4217	-28.7675	12.354	-23.16	41.3259	-22.2255	72.1671	-26.8984	-18.4871	-38.1133	-13.8143	14.2231	-25.9638	3.00818	7.68107	-1.66472	19.8306	3.94276	50.6717
													-10.0759	17.9614	17.0269	-13.8143	-13.8143	1.13902	-18.4871	-20.3563	-11.0105	-25.0292	18.896	-44.6554	-56.8049	-35.3096	-21.2909	-10.0759	-37.1787	-28.7675	14.2231	3.94276	1.13902	-22.2255	3.00818	49.7371	-14.7488	51.6063	-1.66472	54.41	5.81192	30.111	-0.73014	-14.7488	24.5035	30.111
			27.3072	-45.59	-39.9825	28.2418	17.0269	-25.0292	1.13902	12.354	30.111	-6.33762	31.9801	0.204439	14.2231	10.4848	-34.375	-19.4217	15.1577	-23.16	33.8493	0.204439	19.8306	2.0736	-11.9451	-25.0292	12.354	-13.8143	-12.8797	-9.14136	44.1297	-0.73014	7.68107	6.7465	6.7465	-41.8516	-10.0759	41.3259	8.61565	4.87734	-25.9638	-19.4217	-20.3563	46.9334	17.9614	31.0456
			-31.5713	7.68107	-52.132	-36.2442	13.2886	-0.73014	-63.347	-10.0759	2.0736	-10.0759	1.13902	-12.8797	-4.46846	-13.8143	8.61565	-24.0946	-51.1974	-41.8516	-2.5993	7.68107	-13.8143	-36.2442	-31.5713	-4.46846	-25.9638	10.4848	25.4381	21.6998	14.2231	9.55023	-4.46846	17.9614	7.68107	-10.0759	37.5876	-21.2909	8.61565	-30.6367	-25.0292	-48.3937	-38.1133	8.61565	-11.0105	4.87734
			-61.4778	-61.4778	-32.5058	-77.3657	-15.6834	-32.5058	-25.0292	-37.1787	-50.2629	-36.2442	-15.6834	-5.40304	-10.0759	-7.2722	-22.2255	-2.5993	46.9334	-11.9451	1.13902	-17.5526	-4.46846	-14.7488	31.0456	12.354	-33.4404	3.94276	-17.5526	26.3727	2.0736	-33.4404	3.00818	-30.6367	14.2231	-20.3563	4.87734	32.9147	-33.4404	37.5876	13.2886	-49.3283	-24.0946	-38.1133	-7.2722	-35.3096
													-16.618	-32.5058	-49.3283	-1.66472	-3.53388	45.9988	-19.4217	-24.0946	-2.5993	-21.2909	-18.4871	-45.59	17.0269	4.87734	17.0269	-17.5526	-8.20678	-20.3563	-1.66472	-15.6834	-25.0292	13.2886	-3.53388	12.354	29.1764	13.2886	11.4194	-29.7021	21.6998	13.2886	-24.0946	-33.4404	12.354	0.204439
			-25.9638	-36.2442	3.00818	4.87734	8.61565	-26.8984	-13.8143	-9.14136	3.00818	3.00818	35.7185	29.1764	-6.33762	-75.4965	-32.5058	-16.618	-27.8329	-39.9825	8.61565	17.9614	-10.0759	12.354	-20.3563	25.4381	-11.9451	91.7932	30.111	19.8306	-4.46846	5.81192	9.55023	22.6343	-1.66472	14.2231	5.81192	33.8493	-9.14136	-5.40304	-41.8516	12.354	-3.53388	-15.6834	4.87734	-21.2909
			-45.59	-20.3563	-47.4591	-3.53388	12.354	-57.7395	13.2886	2.0736	-42.7862	-38.1133	-3.53388	19.8306	-37.1787	-20.3563	38.5222	-25.0292	-44.6554	24.5035	-3.53388	-42.7862	-17.5526	3.94276	-34.375	3.94276	2.0736	-18.4871	-6.33762	3.00818	37.5876	-9.14136	-36.2442	-25.9638	-44.6554	29.1764	-15.6834	-3.53388	3.00818	11.4194	-17.5526	-0.73014	27.3072	-11.0105	-8.20678	-23.16
			-49.3283	-6.33762	-25.0292	49.7371	23.5689	-27.8329	14.2231	-0.73014	16.0923	-18.4871	-6.33762	0.204439	-11.9451	-30.6367	-8.20678	-33.4404	19.8306	-30.6367	-41.8516	-7.2722	59.0829	-35.3096	-27.8329	3.00818	43.1951	12.354	-13.8143	21.6998	7.68107	17.9614	10.4848	-66.1507	18.896	-17.5526	24.5035	-9.14136	7.68107	-26.8984	-0.73014	-16.618	5.81192	-50.2629	-13.8143	-39.9825
													-44.6554	-28.7675	-46.5245	-6.33762	-26.8984	-26.8984	-35.3096	-41.8516	-19.4217	-35.3096	-16.618	-110.076	-21.2909	13.2886	11.4194	-23.16	-42.7862	36.653	-27.8329	-14.7488	-6.33762	-8.20678	-37.1787	-26.8984	-10.0759	-53.0666	-24.0946	-31.5713	-48.3937	-20.3563	-6.33762	-8.20678	-32.5058	-10.0759
			-26.8984	-64.2815	90.8586	-24.0946	-6.33762	-3.53388	4.87734	-22.2255	-62.4124	16.0923	-7.2722	-8.20678	-40.9171	7.68107	-23.16	19.8306	2.0736	3.94276	3.94276	-47.4591	-3.53388	-6.33762	-24.0946	-2.5993	-12.8797	-42.7862	-53.0666	-8.20678	-25.0292	-10.0759	-6.33762	19.8306	5.81192	-21.2909	-12.8797	-13.8143	-7.2722	-22.2255	-32.5058	-27.8329	-8.20678	62.8213	1.13902	-14.7488
			-50.2629	-87.646	-5.40304	-62.4124	21.6998	-30.6367	-9.14136	-36.2442	3.94276	-6.33762	-8.20678	44.1297	11.4194	7.68107	-22.2255	42.2605	-20.3563	-21.2909	-16.618	-45.59	9.55023	-7.2722	-1.66472	-9.14136	-52.132	16.0923	-11.0105	-10.0759	-23.16	2.0736	27.3072	-15.6834	-8.20678	-8.20678	18.896	-32.5058	-8.20678	-9.14136	43.1951	-15.6834	-37.1787	-16.618	12.354	-46.5245
			-13.8143	-35.3096	3.00818	-11.9451	-42.7862	-7.2722	-13.8143	-6.33762	-24.0946	8.61565	-7.2722	8.61565	72.1671	-20.3563	-0.73014	-15.6834	-3.53388	32.9147	-12.8797	-40.9171	0.204439	7.68107	-12.8797	28.2418	4.87734	-14.7488	-43.7208	12.354	7.68107	-33.4404	-37.1787	11.4194	-51.1974	27.3072	-17.5526	3.94276	34.7839	35.7185	-1.66472	-15.6834	-6.33762	-0.73014	-9.14136	-25.9638
													-1.66472	17.0269	19.8306	-21.2909	28.2418	-15.6834	0.204439	37.5876	27.3072	14.2231	8.61565	-20.3563	-8.20678	12.354	-15.6834	41.3259	6.7465	3.94276	6.7465	34.7839	5.81192	17.0269	6.7465	-20.3563	-13.8143	-7.2722	51.6063	3.00818	-7.2722	12.354	-23.16	6.7465	6.7465	21.6998
			-23.16	-17.5526	56.2792	1.13902	10.4848	-9.14136	42.2605	-11.9451	-11.9451	17.9614	37.5876	-17.5526	15.1577	6.7465	20.7652	5.81192	31.0456	48.8026	-35.3096	16.0923	28.2418	17.0269	17.9614	12.354	17.9614	36.653	57.2138	35.7185	3.94276	30.111	-6.33762	74.9708	11.4194	45.9988	-24.0946	-0.73014	52.5409	32.9147	18.896	-18.4871	18.896	-49.3283	5.81192	-36.2442
			-30.6367	-1.66472	38.5222	-4.46846	-47.4591	22.6343	-30.6367	11.4194	-5.40304	7.68107	9.55023	39.4568	-3.53388	-7.2722	72.1671	13.2886	6.7465	15.1577	-27.8329	3.00818	-11.0105	27.3072	-25.9638	26.3727	-27.8329	22.6343	40.3914	3.94276	21.6998	-22.2255	45.0643	31.0456	16.0923	0.204439	0.204439	-10.0759	2.0736	9.55023	28.2418	26.3727	-13.8143	-10.0759	-69.889	26.3727
			-43.7208	30.111	-9.14136	-30.6367	32.9147	6.7465	23.5689	21.6998	3.00818	41.3259	-22.2255	-25.0292	49.7371	-4.46846	-21.2909	42.2605	-41.8516	16.0923	13.2886	15.1577	-8.20678	31.9801	17.0269	26.3727	-17.5526	32.9147	-12.8797	24.5035	16.0923	8.61565	2.0736	-16.618	-13.8143	25.4381	2.0736	17.0269	22.6343	-4.46846	47.868	-26.8984	25.4381	-10.0759	-14.7488	4.87734
													-10.0759	-6.33762	0.204439	4.87734	29.1764	43.1951	-0.73014	3.00818	33.8493	4.87734	37.5876	32.9147	0.204439	13.2886	26.3727	35.7185	52.5409	54.41	9.55023	23.5689	8.61565	42.2605	39.4568	22.6343	-1.66472	-12.8797	1.13902	29.1764	3.00818	-32.5058	-23.16	42.2605	-64.2815	4.87734
			12.354	5.81192	-15.6834	7.68107	26.3727	-26.8984	-7.2722	14.2231	3.94276	10.4848	15.1577	21.6998	21.6998	17.9614	24.5035	21.6998	-12.8797	31.0456	-30.6367	17.9614	47.868	6.7465	45.0643	20.7652	21.6998	12.354	29.1764	-15.6834	-24.0946	18.896	13.2886	-7.2722	3.00818	3.00818	-32.5058	50.6717	28.2418	-21.2909	27.3072	30.111	54.41	-2.5993	23.5689	9.55023
			-23.16	-11.0105	-11.0105	-8.20678	7.68107	-17.5526	25.4381	14.2231	82.4474	6.7465	-14.7488	27.3072	7.68107	5.81192	-5.40304	-16.618	17.9614	3.00818	-29.7021	7.68107	-7.2722	-7.2722	3.00818	-36.2442	-42.7862	-11.0105	-18.4871	50.6717	43.1951	24.5035	16.0923	-3.53388	45.0643	36.653	43.1951	8.61565	50.6717	-20.3563	-25.9638	9.55023	-12.8797	46.9334	14.2231	34.7839
			-32.5058	16.0923	18.896	-10.0759	13.2886	-9.14136	11.4194	22.6343	2.0736	5.81192	7.68107	59.0829	17.9614	-9.14136	22.6343	31.9801	-19.4217	-5.40304	-16.618	8.61565	-55.8703	20.7652	-1.66472	4.87734	49.7371	11.4194	37.5876	25.4381	2.0736	31.0456	97.4007	30.111	30.111	21.6998	-17.5526	-7.2722	-11.9451	-8.20678	-17.5526	-23.16	13.2886	43.1951	37.5876	6.7465
													-44.6554	-45.59	-5.40304	26.3727	-25.0292	15.1577	91.7932	-22.2255	-4.46846	46.9334	-11.0105	-14.7488	87.1203	-0.73014	-60.5432	-16.618	-28.7675	-27.8329	3.94276	-25.9638	-10.0759	-23.16	44.1297	14.2231	-19.4217	34.7839	-21.2909	3.94276	17.9614	92.7278	-29.7021	-25.0292	-32.5058	-2.5993
			-59.6086	-22.2255	-30.6367	-24.0946	-13.8143	-29.7021	-51.1974	-38.1133	-55.8703	-52.132	-24.0946	-54.0012	-59.6086	-10.0759	-34.375	-36.2442	-36.2442	-78.3002	-92.3189	-51.1974	-32.5058	-51.1974	3.00818	-25.9638	-20.3563	-59.6086	-31.5713	-13.8143	21.6998	-11.9451	-28.7675	-6.33762	-34.375	-21.2909	-18.4871	-56.8049	-19.4217	-15.6834	-23.16	-23.16	-39.0479	-19.4217	-5.40304	-36.2442
			-26.8984	36.653	-15.6834	-0.73014	16.0923	-39.0479	-15.6834	-43.7208	16.0923	-7.2722	-18.4871	-64.2815	-16.618	-1.66472	-22.2255	-39.0479	-0.73014	-20.3563	-54.9357	-60.5432	-19.4217	-13.8143	-3.53388	-64.2815	-59.6086	6.7465	-69.889	-72.6928	-31.5713	-32.5058	-19.4217	-29.7021	-46.5245	-60.5432	-54.9357	-29.7021	-50.2629	-11.0105	-79.2348	25.4381	-25.9638	-3.53388	-43.7208	-30.6367
			-60.5432	-84.8423	-50.2629	-48.3937	-15.6834	-45.59	-57.7395	-87.646	-58.6741	-32.5058	-30.6367	-73.6273	-72.6928	-76.4311	-30.6367	-45.59	-30.6367	-23.16	-19.4217	5.81192	-10.0759	-20.3563	-8.20678	-56.8049	-45.59	-35.3096	15.1577	-20.3563	-39.9825	20.7652	4.87734	-28.7675	-54.0012	-31.5713	-27.8329	-54.0012	-81.104	10.4848	-29.7021	-23.16	-41.8516	-48.3937	-44.6554	-75.4965
[truncated: 1 more columns]

## Sheet: 12227750
Plate#	12227750
			84720	86320	85080	87040	85720	86360	84160	84440	86440	84920	84360	85360	85920	85760	86560	87600	85840	84760	86360	83760	86760	87200	85760	86280	85200	85240	85000	85760	84680	84640	83240	86080	84800	84200	85080	83880	84200	86240	86360	84960	86600	86480	86040	86800	86600	80120	86680
			82040	83320	85960	83120	86520	84680	85360	84960	85600	85680	85080	83080	85480	86720	82560	84760	84560	85680	84000	85280	83240	84400	86880	84760	85760	85120	85160	87120	84720	86840	86480	85200	85400	85640	86120	83480	86040	85800	84480	85800	83400	83960	85520	85480	86240	80200	87400
			85280	84920	86480	84320	83960	82960	84480	85400	83080	84600	84600	85640	83720	84720	82400	86560	77880	83680	85680	84920	84640	86320	77640	85280	84080	86400	85560	81600	85360	85640	83120	82800	85600	84760	85400	86240	83440	83040	84560	84800	84800	85480	85080	83920	85920	79200	85120
			84200	83760	84680	83320	83760	83040	83400	85200	83800	83920	82880	83200	83560	83440	81000	85360	83440	82480	85120	81720	83960	81480	81880	84040	83040	83600	84680	83120	84200	84080	85480	82960	84440	82040	84080	82960	83520	85320	83120	82080	85920	84080	85160	83800	85440	79920	85400
			83640	79520	85400	80880	82280	81120	81720	80800	81560	84200	82600	83280	84000	84320	82840	83440	83680	83480	82400	81960	83840	82560	82520	82400	82920	84520	85720	82960	84040	83080	83680	83160	84280	84120	83360	85000	84320	83120	84160	84840	82600	86040	85160	84800	86200	79720	88120
																														81440	84080	85360	82520	85320	84960	84320	83400	85600	83240	84080	84360	84080	79880	84880	87440	86760	84520	79640	86160
			86440	84360	83960	84400	82560	82680	82760	83720	83600	84640	81880	81640	82040	84400	84560	81320	82800	81360	83800	82280	83320	82040	84760	83840	81640	81840	83240	84160	84120	82920	83520	82120	83680	83680	83280	82480	85200	83880	83240	84280	84200	84320	84680	83320	84320	77680	86240
			84000	84760	83800	81960	84360	83680	83640	81960	82840	83320	82760	82240	82000	82640	81920	81120	82400	86320	83520	83960	82160	81800	81880	82520	83600	83200	82600	81800	81200	81680	84280	84120	84360	83040	86400	83920	80120	83080	82560	83760	82720	81800	84400	83760	84120	77720	85600
			81440	79720	84480	83280	82760	84520	82920	82400	81880	84600	84520	82360	82520	83760	85280	84720	84120	82960	84080	82640	82000	83880	83720	85880	82040	83480	84040	83760	83280	84440	82320	85600	83680	84200	85400	85680	85320	84440	87600	83840	84600	82520	84040	85760	84600	77520	87880
			83640	82680	85240	81080		84120	82360							82560	83400	81640	85520	84720	84840	84480	86280	82480	84080	83600	84680	82680	85080	83880	85080	84600	86360	84160	84200	83040	82800	81880	83400	85040	85360	82560	84880	86080	83800	81240	84680	78360	87080
			83240	86000	83960	83120	84720	83720	83880	82040	83440	82480	84600	82400	84400	84160	85520	81600	82640	78600	82960	85280	82160	83520	85280	85040	83520	84600	83520	83040	83760	83520	84200	84360	82000	82560	82000	82640	84560	84320	84480	84640	84920	84640	83640	83400	85160	78600	84600
			85320	83960	85160	84680	83360	82760	83920	81440	83640	84000	84280	84720	81440	81920	83040	83640	83200	83400	82880	82200	84640	82200	82840	82520	83160	84920	83120	82560	84120	83840	82360	83440	83440	86120	82920	84440	84480	82600	83960	83000	82800	84480	83880	84240	84640	77640	87120
			81800	85880	83280	84240	84360	81800	83040	83560	79920	83240	82960	82960	84360	82800	78800	83800	82040	85440	84480	83680	83200	85320	83040	83240	84200	84040	85160	82880	84040	81960	83400	83840	83240	84680	84640	84320	84080	82680	83720	84400	84520	80760	85200	84400	86040	76800	87040
			83560	84120	83280	80400	85080	80600									81120	85920	80920	84240	85640	85280	82200	84360	82200	83480	84080	83680	84200	85520	84400	84720	84800	82920	83240	85080	84720	83800	82560	85920	83280	81520	83840	84000	83240	84640	84200	79440	89440
			85640	83680	86320	81760	84560	83320	83640	83760	84040	82600	83920	82520	83200	84200	81920	84200	83200	83600	82960	83880	83080	82440	83120	83800	83960	84000	84240	83040	83800	84360	83120	83600	83840	85320	85240	82800	85280	85600	83800	80960	83000	83720	83800	84360	84200	77680	85560
			85120	85600	84040	84760	86080	84320	83920	82600	83480	83760	82960	81880	84200	82960	85240	83480	82120	81960	85000	82240	83240	83440	81480	82320	82440	82880	84800	84120	81720	82880	84120	83520	82720	86080	83240	83600	81200	84040	83280	82920	83720	84520	83680	84640	85200	76360	87720
			81520	86800	83640	84680	85760	84520	83920	83000	83400	84440	84720	86120	83960	83680	85000	80560	83520	83680	86280	85760	86280	84920	84800	85960	83520	81720	85520	87160	84600	84520	84640	82200	85400	82080	84480	82880	85360	85960	86240	84160	85240	86960	82960	87360	87760	77920	88560
																																								81720	85320	84480	82760	87400	81640	83160	86160	79680	84920
				83240	84720	82880	84080	83640	83320	83520	82600	83120	80840	83520	81120	83200	81440	83120	84320	83360	82800	84680	82560	85480	87200	83200	82480	85880	83240	84520	84240	83160	83840	81920	84200	85040	82720	82880	82320	83080	83920	83720	83640	83080	84680	85880	86920	78760	86360
			83960	84520	84720	83200	82720	83560	82560	82720	83240	82280	83280	83840	83960	83240	83200	81680	84080	84040	82440	83040	84400	83400	83920	84960	83360	84480	83200	84120	82120	83000	83640	82960	82680	84240	84640	84120	85480	83240	82240	86040	80720	83360	85800	82720	83480	78080	86440
			85080	84000	83800	81760	83800	81200	82640	81760	82120	83000	81000	82920	84600	82800	83040	83920	82320	81760	84360	83840	84200	82640	83680	81640	84280	82800	82440	84520	83960	84040	83160	84560	82200	84400	83080	83360	84200	82920	81120	83400	84880	83960	85200	85640	84120	79360	84320
			82800	83800	83480	82960	84840	81920	81360	81880	82320	81080	82320	82040	83800	85440	82080	83320	83680	83920	82120	81280	83000	85400	82800	82400	82960	81680	83200	82760	84800	82320	81600	84200	82120	83080	83480	84920	81640	82760	83280	83680	81320	86280	82440	83920	83880	79480	88520
			85320	82000	84560	82320	81520	81520	85360	82080	82480	82560	83280	81760	81400	82960	82360	81080	81440	83680	82760	82040	83400	82680	82680	80720	84960	84160	85320	82600	84000	81320	83080	81360	82840	82560	83600	83840	82400	83320	84000	83200	83280	83280	85920	84360	84840	78440	85400
			85440	83920	81640	83720	83240	82800	83000	82600	82000	82120	83360	81240	82080	83000	82200	83000	82240	84120	81960	83440	82760	82480	82040	82720	81800	83080	83360	82800	83320	82800	83720	82520	83360	82000	85360	82600	83560	82480	84000	82120	83400	82920	83760	83080	85440	76160	84440
			82080	83920	81280	83600	83000	82120	82280	81760	82080	82800	82600	83520	84560	81800	82960	83120	82920	83320	83200	84680	83440	81680	81680	83600	84240	84040	81200	83120	83920	83640	83840	80000	84240	82400	84360	83560	83200	85760	81920	83960	84640	85000	83480	85720	86360	77600	88160
			85560	83160	83920	81880	82960	81960	81640	84240	83360	84200	79280	83920	81840	83840	83760	82040	82640	82320	83640	82840	83680	82240	84240	83440	83360	85120	84840	83880	84040	83920	83920	83960	84200	83160	83840	82320	83040	84800	83200	82120	82680	82560	83920	83200	85800	76840	86680
			83000	83920	83960	78760	82440	81480	83760	82120	82800	81920	81400	81760	81200	80440	81240	82720	81880	82400	83480	82200	82880	83480	82480	81280	82040	80720	83120	82080	81840	84000	83960	83520	82720	82520	83400	83320	81800	82080	82040	83000	83440	83720	84120	81040	82640	76120	85320
			85760	81880	85240	83240	82200	80600	82960	82680	81840	82680	83000	80880	82240	83400	81840	80920	82520	81960	82640	83280	83480	83200	82480	81320	82280	82480	81280	83400	80360	82200	82720	83360	82040	81320	83680	82680	82640	82680	84000	83360	82080	82440	83240	84760	84040	78480	86120
			81560	85240	83680	85160	84960	80440	83720	84680	85040	84000	83120	85280	81920	81760	83640	83840	82200	83560	85200	84120	85280	84080	84600	84040	83880	84240	84480	84040	84680	80600	83720	83680	83680	84400	83360	84720	86040	85280	83680	84040	86920	85760	81760	86480	84360	77360	85480
			85560	85080	85000																																		82400	82960	85080	85640	84920	84600	85400	85040	88240	78600	85760
			86320	84440	85520	84680	81480	86320	85760	85080	83200	82600	90000	87320	82880	87000	83160	83440	84800	83400	85120	83960	84360	83120	82200	82920	84120	80000	86200	84560	83480	85320	83040	85880	84280	87040	85200	82640	81120	84960	82800	84000	84240	82680	84720	82760	83440	77840	84480
			83520	85680	83480	85200	84440	84280	86600	86600	87160	85680	84760	86040	86040	84520	85600	84200	84120	85720	84960	86640	84640	84760	84040	85520	84760	84560	82960	86320	86160	83840	83840	83520	84720	84480	83520	84120	84840	85960	84720	85680	83160	84160	83200	83000	84920	78280	84400
																																															Z'1=	-0.0646889	Z'2=
																																														AVG	85140	78300	86328.8
																																														STDEV	1267.11	1160.38	1386.93
			6.14035	-17.2515	0.877193	-27.7778	-8.47953	-17.8363	14.3275	10.2339	-19.0058	3.21637	11.4035	-3.21637	-11.4035	-9.06433	-20.7602	-35.9649	-10.2339	5.55556	-17.8363	20.1754	-23.6842	-30.117	-9.06433	-16.6667	-0.877193	-1.46199	2.04678	-9.06433	6.72515	7.30994	27.7778	-13.7427	4.97076	13.7427	0.877193	18.4211	13.7427	-16.0819	-17.8363	2.63158	-21.345	-19.5906	-13.1579	-24.269
			45.3216	26.6082	-11.9883	29.5322	-20.1754	6.72515	-3.21637	2.63158	-6.72515	-7.89474	0.877193	30.117	-4.97076	-23.0994	37.7193	5.55556	8.47953	-7.89474	16.6667	-2.04678	27.7778	10.8187	-25.4386	5.55556	-9.06433	0.292398	-0.292398	-28.9474	6.14035	-24.8538	-19.5906	-0.877193	-3.80117	-7.30994	-14.3275	24.269	-13.1579	-9.64912	9.64912	-9.64912	25.4386	17.2515	-5.55556	-4.97076
			-2.04678	3.21637	-19.5906	11.9883	17.2515	31.8713	9.64912	-3.80117	30.117	7.89474	7.89474	-7.30994	20.7602	6.14035	40.0585	-20.7602	106.14	21.345	-7.89474	3.21637	7.30994	-17.2515	109.649	-2.04678	15.4971	-18.4211	-6.14035	51.7544	-3.21637	-7.30994	29.5322	34.2105	-6.72515	5.55556	-3.80117	-16.0819	24.8538	30.7018	8.47953	4.97076	4.97076	-4.97076	0.877193	17.8363
			13.7427	20.1754	6.72515	26.6082	20.1754	30.7018	25.4386	-0.877193	19.5906	17.8363	33.0409	28.3626	23.0994	24.8538	60.5263	-3.21637	24.8538	38.8889	0.292398	50	17.2515	53.5088	47.6608	16.0819	30.7018	22.5146	6.72515	29.5322	13.7427	15.4971	-4.97076	31.8713	10.2339	45.3216	15.4971	31.8713	23.6842	-2.63158	29.5322	44.7368	-11.4035	15.4971	-0.292398	19.5906
			21.9298	82.1637	-3.80117	62.2807	41.8129	58.7719	50	63.4503	52.3392	13.7427	37.1345	27.193	16.6667	11.9883	33.6257	24.8538	21.345	24.269	40.0585	46.4912	19.0058	37.7193	38.3041	40.0585	32.4561	9.06433	-8.47953	31.8713	16.0819	30.117	21.345	28.9474	12.5731	14.9123	26.0234	2.04678	11.9883	29.5322	14.3275	4.38596	37.1345	-13.1579	-0.292398	4.97076
																														54.0936	15.4971	-3.21637	38.3041	-2.63158	2.63158	11.9883	25.4386	-6.72515	27.7778	15.4971	11.4035	15.4971	76.9006	3.80117	-33.6257	-23.6842
			-19.0058	11.4035	17.2515	10.8187	37.7193	35.9649	34.7953	20.7602	22.5146	7.30994	47.6608	51.1696	45.3216	10.8187	8.47953	55.848	34.2105	55.2632	19.5906	41.8129	26.6082	45.3216	5.55556	19.0058	51.1696	48.2456	27.7778	14.3275	14.9123	32.4561	23.6842	44.152	21.345	21.345	27.193	38.8889	-0.877193	18.4211	27.7778	12.5731	13.7427	11.9883	6.72515	26.6082
			16.6667	5.55556	19.5906	46.4912	11.4035	21.345	21.9298	46.4912	33.6257	26.6082	34.7953	42.3977	45.9064	36.5497	47.076	58.7719	40.0585	-17.2515	23.6842	17.2515	43.5673	48.8304	47.6608	38.3041	22.5146	28.3626	37.1345	48.8304	57.6023	50.5848	12.5731	14.9123	11.4035	30.7018	-18.4211	17.8363	73.3918	30.117	37.7193	20.1754	35.3801	48.8304	10.8187	20.1754
			54.0936	79.2398	9.64912	27.193	34.7953	9.06433	32.4561	40.0585	47.6608	7.89474	9.06433	40.6433	38.3041	20.1754	-2.04678	6.14035	14.9123	31.8713	15.4971	36.5497	45.9064	18.4211	20.7602	-10.8187	45.3216	24.269	16.0819	20.1754	27.193	10.2339	41.2281	-6.72515	21.345	13.7427	-3.80117	-7.89474	-2.63158	10.2339	-35.9649	19.0058	7.89474	38.3041	16.0819	-9.06433
			21.9298	35.9649	-1.46199	59.3567		14.9123	40.6433							37.7193	25.4386	51.1696	-5.55556	6.14035	4.38596	9.64912	-16.6667	38.8889	15.4971	22.5146	6.72515	35.9649	0.877193	18.4211	0.877193	7.89474	-17.8363	14.3275	13.7427	30.7018	34.2105	47.6608	25.4386	1.46199	-3.21637	37.7193	3.80117	-13.7427	19.5906	57.0175
			27.7778	-12.5731	17.2515	29.5322	6.14035	20.7602	18.4211	45.3216	24.8538	38.8889	7.89474	40.0585	10.8187	14.3275	-5.55556	51.7544	36.5497	95.614	31.8713	-2.04678	43.5673	23.6842	-2.04678	1.46199	23.6842	7.89474	23.6842	30.7018	20.1754	23.6842	13.7427	11.4035	45.9064	37.7193	45.9064	36.5497	8.47953	11.9883	9.64912	7.30994	3.21637	7.30994	21.9298	25.4386
			-2.63158	17.2515	-0.292398	6.72515	26.0234	34.7953	17.8363	54.0936	21.9298	16.6667	12.5731	6.14035	54.0936	47.076	30.7018	21.9298	28.3626	25.4386	33.0409	42.9825	7.30994	42.9825	33.6257	38.3041	28.9474	3.21637	29.5322	37.7193	14.9123	19.0058	40.6433	24.8538	24.8538	-14.3275	32.4561	10.2339	9.64912	37.1345	17.2515	31.2865	34.2105	9.64912	18.4211	13.1579
			48.8304	-10.8187	27.193	13.1579	11.4035	48.8304	30.7018	23.0994	76.3158	27.7778	31.8713	31.8713	11.4035	34.2105	92.6901	19.5906	45.3216	-4.38596	9.64912	21.345	28.3626	-2.63158	30.7018	27.7778	13.7427	16.0819	-0.292398	33.0409	16.0819	46.4912	25.4386	19.0058	27.7778	6.72515	7.30994	11.9883	15.4971	35.9649	20.7602	10.8187	9.06433	64.0351	-0.877193	10.8187
			23.0994	14.9123	27.193	69.2982	0.877193	66.3743									58.7719	-11.4035	61.6959	13.1579	-7.30994	-2.04678	42.9825	11.4035	42.9825	24.269	15.4971	21.345	13.7427	-5.55556	10.8187	6.14035	4.97076	32.4561	27.7778	0.877193	6.14035	19.5906	37.7193	-11.4035	27.193	52.924	19.0058	16.6667	27.7778	7.30994
			-7.30994	21.345	-17.2515	49.4152	8.47953	26.6082	21.9298	20.1754	16.0819	37.1345	17.8363	38.3041	28.3626	13.7427	47.076	13.7427	28.3626	22.5146	31.8713	18.4211	30.117	39.4737	29.5322	19.5906	17.2515	16.6667	13.1579	30.7018	19.5906	11.4035	29.5322	22.5146	19.0058	-2.63158	-1.46199	34.2105	-2.04678	-6.72515	19.5906	61.1111	31.2865	20.7602	19.5906	11.4035
			0.292398	-6.72515	16.0819	5.55556	-13.7427	11.9883	17.8363	37.1345	24.269	20.1754	31.8713	47.6608	13.7427	31.8713	-1.46199	24.269	44.152	46.4912	2.04678	42.3977	27.7778	24.8538	53.5088	41.2281	39.4737	33.0409	4.97076	14.9123	50	33.0409	14.9123	23.6842	35.3801	-13.7427	27.7778	22.5146	57.6023	16.0819	27.193	32.4561	20.7602	9.06433	21.345	7.30994
			52.924	-24.269	21.9298	6.72515	-9.06433	9.06433	17.8363	31.2865	25.4386	10.2339	6.14035	-14.3275	17.2515	21.345	2.04678	66.9591	23.6842	21.345	-16.6667	-9.06433	-16.6667	3.21637	4.97076	-11.9883	23.6842	50	-5.55556	-29.5322	7.89474	9.06433	7.30994	42.9825	-3.80117	44.7368	9.64912	33.0409	-3.21637	-11.9883	-16.0819	14.3275	-1.46199	-26.6082	31.8713	-32.4561
																																								50	-2.63158	9.64912	34.7953	-33.0409	51.1696	28.9474
				27.7778	6.14035	33.0409	15.4971	21.9298	26.6082	23.6842	37.1345	29.5322	62.8655	23.6842	58.7719	28.3626	54.0936	29.5322	11.9883	26.0234	34.2105	6.72515	37.7193	-4.97076	-30.117	28.3626	38.8889	-10.8187	27.7778	9.06433	13.1579	28.9474	19.0058	47.076	13.7427	1.46199	35.3801	33.0409	41.2281	30.117	17.8363	20.7602	21.9298	30.117	6.72515	-10.8187
			17.2515	9.06433	6.14035	28.3626	35.3801	23.0994	37.7193	35.3801	27.7778	41.8129	27.193	19.0058	17.2515	27.7778	28.3626	50.5848	15.4971	16.0819	39.4737	30.7018	10.8187	25.4386	17.8363	2.63158	26.0234	9.64912	28.3626	14.9123	44.152	31.2865	21.9298	31.8713	35.9649	13.1579	7.30994	14.9123	-4.97076	27.7778	42.3977	-13.1579	64.6199	26.0234	-9.64912	35.3801
			0.877193	16.6667	19.5906	49.4152	19.5906	57.6023	36.5497	49.4152	44.152	31.2865	60.5263	32.4561	7.89474	34.2105	30.7018	17.8363	41.2281	49.4152	11.4035	19.0058	13.7427	36.5497	21.345	51.1696	12.5731	34.2105	39.4737	9.06433	17.2515	16.0819	28.9474	8.47953	42.9825	10.8187	30.117	26.0234	13.7427	32.4561	58.7719	25.4386	3.80117	17.2515	-0.877193	-7.30994
			34.2105	19.5906	24.269	31.8713	4.38596	47.076	55.2632	47.6608	41.2281	59.3567	41.2281	45.3216	19.5906	-4.38596	44.7368	26.6082	21.345	17.8363	44.152	56.4327	31.2865	-3.80117	34.2105	40.0585	31.8713	50.5848	28.3626	34.7953	4.97076	41.2281	51.7544	13.7427	44.152	30.117	24.269	3.21637	51.1696	34.7953	27.193	21.345	55.848	-16.6667	39.4737	17.8363
			-2.63158	45.9064	8.47953	41.2281	52.924	52.924	-3.21637	44.7368	38.8889	37.7193	27.193	49.4152	54.6784	31.8713	40.6433	59.3567	54.0936	21.345	34.7953	45.3216	25.4386	35.9649	35.9649	64.6199	2.63158	14.3275	-2.63158	37.1345	16.6667	55.848	30.117	55.2632	33.6257	37.7193	22.5146	19.0058	40.0585	26.6082	16.6667	28.3626	27.193	27.193	-11.4035	11.4035
			-4.38596	17.8363	51.1696	20.7602	27.7778	34.2105	31.2865	37.1345	45.9064	44.152	26.0234	57.0175	44.7368	31.2865	42.9825	31.2865	42.3977	14.9123	46.4912	24.8538	34.7953	38.8889	45.3216	35.3801	48.8304	30.117	26.0234	34.2105	26.6082	34.2105	20.7602	38.3041	26.0234	45.9064	-3.21637	37.1345	23.0994	38.8889	16.6667	44.152	25.4386	32.4561	20.1754	30.117
			44.7368	17.8363	56.4327	22.5146	31.2865	44.152	41.8129	49.4152	44.7368	34.2105	37.1345	23.6842	8.47953	48.8304	31.8713	29.5322	32.4561	26.6082	28.3626	6.72515	24.8538	50.5848	50.5848	22.5146	13.1579	16.0819	57.6023	29.5322	17.8363	21.9298	19.0058	75.1462	13.1579	40.0585	11.4035	23.0994	28.3626	-9.06433	47.076	17.2515	7.30994	2.04678	24.269	-8.47953
			-6.14035	28.9474	17.8363	47.6608	31.8713	46.4912	51.1696	13.1579	26.0234	13.7427	85.6725	17.8363	48.2456	19.0058	20.1754	45.3216	36.5497	41.2281	21.9298	33.6257	21.345	42.3977	13.1579	24.8538	26.0234	0.292398	4.38596	18.4211	16.0819	17.8363	17.8363	17.2515	13.7427	28.9474	19.0058	41.2281	30.7018	4.97076	28.3626	44.152	35.9649	37.7193	17.8363	28.3626
			31.2865	17.8363	17.2515	93.2749	39.4737	53.5088	20.1754	44.152	34.2105	47.076	54.6784	49.4152	57.6023	68.7135	57.0175	35.3801	47.6608	40.0585	24.269	42.9825	33.0409	24.269	38.8889	56.4327	45.3216	64.6199	29.5322	44.7368	48.2456	16.6667	17.2515	23.6842	35.3801	38.3041	25.4386	26.6082	48.8304	44.7368	45.3216	31.2865	24.8538	20.7602	14.9123	59.9415
			-9.06433	47.6608	-1.46199	27.7778	42.9825	66.3743	31.8713	35.9649	48.2456	35.9649	31.2865	62.2807	42.3977	25.4386	48.2456	61.6959	38.3041	46.4912	36.5497	27.193	24.269	28.3626	38.8889	55.848	41.8129	38.8889	56.4327	25.4386	69.883	42.9825	35.3801	26.0234	45.3216	55.848	21.345	35.9649	36.5497	35.9649	16.6667	26.0234	44.7368	39.4737	27.7778	5.55556
			52.3392	-1.46199	21.345	-0.292398	2.63158	68.7135	20.7602	6.72515	1.46199	16.6667	29.5322	-2.04678	47.076	49.4152	21.9298	19.0058	42.9825	23.0994	-0.877193	14.9123	-2.04678	15.4971	7.89474	16.0819	18.4211	13.1579	9.64912	16.0819	6.72515	66.3743	20.7602	21.345	21.345	10.8187	26.0234	6.14035	-13.1579	-2.04678	21.345	16.0819	-26.0234	-9.06433	49.4152	-19.5906
			-6.14035	0.877193	2.04678																																		40.0585	31.8713	0.877193	-7.30994	3.21637	7.89474	-3.80117	1.46199
			-17.2515	10.2339	-5.55556	6.72515	53.5088	-17.2515	-9.06433	0.877193	28.3626	37.1345	-71.0526	-31.8713	33.0409	-27.193	28.9474	24.8538	4.97076	25.4386	0.292398	17.2515	11.4035	29.5322	42.9825	32.4561	14.9123	75.1462	-15.4971	8.47953	24.269	-2.63158	30.7018	-10.8187	12.5731	-27.7778	-0.877193	36.5497	58.7719	2.63158	34.2105	16.6667	13.1579	35.9649	6.14035	34.7953
			23.6842	-7.89474	24.269	-0.877193	10.2339	12.5731	-21.345	-21.345	-29.5322	-7.89474	5.55556	-13.1579	-13.1579	9.06433	-6.72515	13.7427	14.9123	-8.47953	2.63158	-21.9298	7.30994	5.55556	16.0819	-5.55556	5.55556	8.47953	31.8713	-17.2515	-14.9123	19.0058	19.0058	23.6842	6.14035	9.64912	23.6842	14.9123	4.38596	-11.9883	6.14035	-7.89474	28.9474	14.3275	28.3626	31.2865
[truncated: 1 more columns]

[truncated: 50 more sheets: 12227751, 12227752, 12227753, 12227754, 12227755, 12227756, 12227699, 12227700, 12227701, 12227702, 12227703, 12227704, 12227705, 12227706, 12227707, 12227708, 12227709, 12227710, 12227711, 12227712 …]
