# Supplementary material for: High-throughput phenotypic screen identifies a new family of potent anti-amoebic compounds
Source: PLoS One. 2023 May 9;18(5):e0280232. doi: 10.1371/journal.pone.0280232 (PMC10168566; doi:10.1371/journal.pone.0280232)
Supplement: S2 Dataset — (XLSX) [file pone.0280232.s002.xlsx]

## Sheet: PLATE 1
			1	2	3	4	5	6	7	8	9	10	11	12	13	14	15	16	17	18	19	20	21	22	23	24
		A	48720	48720	58480	34440	38480	39000	18320	20640	18440	52440	42720	43240	83720	74160	74080	62840	52720	53560	24760	21800	18840	36440	39000	29360
		B	68120	69520	55960	64960	68960	58200	28920	32840	32440	74840	85720	67880	77680	74480	85080	74240	69920	71200	59680	63080	61480	79400	62480	65640
		C	60440	67360	59880	62640	66520	59000	35520	47800	36960	76480	66560	78040	71040	78680	72360	76160	75400	71040	67280	60160	65240	72960	69840	67160
		D	78600	86120	76680	74840	82880	80920	70440	73440	80560	88720	89800	77080	84560	80480	97440	84720	81840	86720	77160	74760	69840	74800	75040	68560
		E	51640	62600	54240	54320	69240	68080	63360	58480	65720	67000	62560	65680	77160	68160	65320	64760	59000	73360	62160	55160	57280	60160	52000	49520
		F	80800	64560	73080	68680	69200	55520	61200	74240	71800	67920	71280	72920	64960	71040	62520	71040	62920	60160	57240	58520	59280	65720	61160	54000
		G	69880	85760	74800	68120	71480	75240	74920	71920	88720	82320	78320	56600	89360	77120	73600	79360	88920	85280	72880	66880	75880	93040	81800	81960
		H	77360	76600	87360	2240	2200	5080	88960	72240	77680	2040	2320	2080	73520	64200	79760	1920	2800	1960	66000	92360	80600	2160	3360	3240
		I	28120	28000	36960	66160	78520	72480	29640	28120	32480	57960	45080	44840	70160	59400	60040	105480	102080	96000	88040	89400	66080	88680	86520	80280
		J	56560	59360	56600	83080	86440	78320	69240	71520	81320	73440	82640	84320	88320	72880	81400	75840	95480	80080	89800	79240	72360	75560	89760	76080
		K	91800	86920	81080	109720	109080	112160	95720	103800	91520	116920	118760	122080	108760	113480	115760	115960	120320	120800	105120	102360	97960	95400	105200	97080
		L	110400	90680	102440	114160	118560	109840	116600	116360	119520	117960	112640	116440	125480	117080	120880	117720	111480	114320	114000	116560	105760	109760	102520	90040
		M	63280	83320	86880	94320	86520	95520	92240	85920	90360	92160	115400	106000	105640	110880	94120	89040	100840	102680	109160	103440	92480	91480	104960	97520
		N	83040	92080	84160	98320	92280	90040	88600	94360	87040	98360	97800	93400	105400	80760	90160	105560	113040	98000	101200	95000	85960	90280	95080	88400
		O	52320	70560	82120	77800	79880	82280	65040	76720	74760	91520	79600	71240	71640	88000	93760	91320	85840	80840	74920	69560	72640	56800	79240	71560
		P	71440	77920	76600	8040	10640	12520	81880	85080	93120	8200	12560	8920	96800	85240	96320	4480	7560	7360	97560	80520	85160	4960	3720	4200
																														0% Inh	100% Inh	S/B	Z'
																													Mean	81845	5190	15.7697	0.502446
																													SD	9277.43	3435.9
			1	2	3	4	5	6	7	8	9	10	11	12	13	14	15	16	17	18	19	20	21	22	23	24
		A	43.2131	43.2131	30.4807	61.842	56.5717	55.8933	82.8713	79.8448	82.7148	38.3602	51.0404	50.362	-2.44602	10.0254	10.1298	24.7929	37.9949	36.8991	74.47	78.3315	82.1929	59.2329	55.8933	68.4691
		B	17.9049	16.0785	33.7682	22.0273	16.8091	30.846	69.0431	63.9293	64.4511	9.13835	-5.05512	18.218	5.43344	9.60798	-4.22021	9.92107	15.5567	13.8869	28.9153	24.4798	26.5671	3.18962	25.2625	21.1402
		C	27.9238	18.8964	28.6544	25.0538	19.9922	29.8024	60.4331	44.4133	58.5546	6.99889	19.94	4.9638	14.0956	4.12889	12.3736	7.41635	8.4078	14.0956	19.0007	28.2891	21.662	11.5909	15.6611	19.1573
		D	4.23325	-5.57694	6.73798	9.13835	-1.35021	1.20671	14.8784	10.9647	1.67634	-8.96876	-10.3777	6.21616	-3.54184	1.78071	-20.3444	-3.75057	0.00652273	-6.35966	6.1118	9.24271	15.6611	9.19053	8.87744	17.3309
		E	39.4038	25.106	36.012	35.9076	16.4438	17.9571	24.1145	30.4807	21.0358	19.366	25.1582	21.088	6.1118	17.8527	21.5576	22.2882	29.8024	11.0691	25.68	34.8118	32.0462	28.2891	38.9342	42.1695
		F	1.36325	22.5491	11.4343	17.1744	16.496	34.3422	26.9324	9.92107	13.1042	18.1658	13.7825	11.6431	22.0273	14.0956	25.2104	14.0956	24.6885	28.2891	32.0984	30.4285	29.4371	21.0358	26.9845	36.3251
		G	15.6089	-5.1073	9.19053	17.9049	13.5216	8.61653	9.03398	12.9476	-8.96876	-0.61966	4.59853	32.9333	-9.80367	6.16398	10.756	3.2418	-9.22967	-4.48112	11.6953	19.5225	7.78162	-14.6044	0.0587046	-0.150023
		H	5.85089	6.84235	-7.19457	103.848	103.901	100.144	-9.28185	12.5302	5.43344	104.109	103.744	104.057	10.8603	23.0187	2.71998	104.266	103.118	104.214	20.6705	-13.7173	1.62416	103.953	102.387	102.544
		I	70.0868	70.2433	58.5546	20.4618	4.33762	12.2171	68.1038	70.0868	64.3989	31.1591	47.9616	48.2747	15.2436	29.2805	28.4456	-30.833	-26.3975	-18.4659	-8.08166	-9.85585	20.5662	-8.91657	-6.09875	2.04162
		J	32.9855	29.3327	32.9333	-1.61111	-5.99439	4.59853	16.4438	13.4694	0.684887	10.9647	-1.03711	-3.22875	-8.44694	11.6953	0.580523	7.8338	-17.7875	2.30252	-10.3777	3.39834	12.3736	8.19907	-10.3255	7.52071
		K	-12.9868	-6.62057	0.997978	-36.3642	-35.5293	-39.5473	-18.1006	-28.6413	-12.6215	-45.757	-48.1573	-52.4884	-35.1119	-41.2693	-44.2437	-44.5046	-50.1924	-50.8186	-30.3633	-26.7628	-21.0228	-17.6831	-30.4677	-19.8748
		L	-37.2513	-11.5257	-26.8671	-42.1564	-47.8964	-36.5208	-45.3395	-45.0264	-49.1488	-47.1137	-40.1735	-45.1308	-56.9239	-45.9657	-50.923	-46.8006	-38.6602	-42.3651	-41.9477	-45.2873	-31.1982	-36.4164	-26.9715	-10.6908
		M	24.2189	-1.92421	-6.56839	-16.2742	-6.09875	-17.8397	-13.5608	-5.31603	-11.1082	-13.4564	-43.7741	-31.5113	-31.0417	-37.8775	-16.0133	-9.38621	-24.7799	-27.1802	-35.6337	-28.1717	-13.8739	-12.5693	-30.1546	-20.4488
		N	-1.55893	-13.352	-3.02002	-21.4924	-13.6129	-10.6908	-8.81221	-16.3264	-6.77712	-21.5446	-20.814	-15.074	-30.7286	1.41543	-10.8473	-30.9373	-40.6953	-21.0749	-25.2495	-17.1613	-5.36821	-11.0038	-17.2657	-8.5513
		O	38.5167	14.7218	-0.35875	5.27689	2.56343	-0.567478	21.9229	6.6858	9.24271	-12.6215	2.92871	13.8347	13.3129	-8.02948	-15.5437	-12.3606	-5.21166	1.31107	9.03398	16.0264	12.0083	32.6724	3.39834	13.4173
		P	13.5738	5.12034	6.84235	96.282	92.8902	90.4377	-0.0456591	-4.22021	-14.7088	96.0733	90.3855	95.134	-19.5095	-4.42893	-18.8833	100.926	96.9082	97.1691	-20.5009	1.72852	-4.32457	100.3	101.918	101.292

## Sheet: PLATE 2
			1	2	3	4	5	6	7	8	9	10	11	12	13	14	15	16	17	18	19	20	21	22	23	24
		A	66760	59120	65200	28840	20840	35200	19040	19640	22080	57440	59560	59440	49520	47280	56040	56720	59960	59400	36600	39600	32360	59080	54640	55880
		B	66560	60000	55960	57920	61520	67560	46320	43440	46120	63520	61960	68320	65280	64520	73200	69680	69400	74720	53160	50240	57880	71120	64200	54080
		C	75000	63000	58000	71840	73440	65040	40840	43680	33920	58160	74560	56640	62680	62960	66360	65200	70160	66880	53040	56960	56480	67160	69240	68840
		D	75360	65880	66440	70240	68920	66040	47640	58400	57000	83480	56480	80880	74880	66240	69160	71280	84000	75000	56800	68680	68640	69480	75600	72360
		E	64560	63400	63280	55000	49600	60320	51360	46560	48560	63600	58160	51720	59640	65680	63000	45400	55840	54880	53120	51000	50320	60240	54160	45600
		F	10120	8360	8040	15040	11080	10000	24120	30560	55440	47520	56200	55560	42680	53600	55360	53320	58920	47880	46200	41240	53720	46200	55600	51440
		G	82920	68360	73240	59640	60720	69960	63440	60520	64120	72840	61840	77400	72360	63720	70960	65840	67240	60320	61800	56680	58520	66560	75000	69360
		H	78280	74360	72760	2040	2040	2120	65000	63200	60400	1600	2400	1760	65320	71400	75120	1440	1560	1840	65640	70120	75880	1600	2960	3000
		I	32720	31320	33720	8880	8720	14000	42520	53760	53520	25600	22320	24360	52440	50040	39720	17920	22880	17520	34800	34600	42280	4080	5160	5000
		J	61920	66520	57880	76080	73000	79360	58960	51480	54040	64560	63080	63680	71960	63560	59680	71280	67760	75840	55160	50280	54640	67400	70440	70920
		K	101040	94680	96160	92560	98840	101080	100160	87680	44920	35680	29120	32160	20280	52600	73560	74120	62760	61920	42800	47280	55520	50000	46640	42640
		L	110200	106640	107680	92160	86080	99160	98680	95200	103640	93480	98160	95360	101000	97160	108120	98960	102040	92680	101600	88000	95920	85520	101800	55680
		M	82800	88400	89880	79360	92080	81960	70800	92840	85920	87080	81080	89480	75320	98600	95840	94520	99000	85000	82760	71360	72960	81600	87920	72960
		N	80640	80920	73160	80200	87400	83800	75360	90800	84880	92320	93040	90880	81280	89840	94000	81480	89080	82360	87120	82320	86960	86760	85520	88000
		O	59280	65600	70040	51120	71280	74160	65720	73600	76160	84440	72760	85560	73720	80880	73000	59640	69120	68480	65320	84120	73280	53520	64360	73960
		P	75280	59120	71520	4560	4880	4480	80560	61480	77800	4760	5040	4920	69680	80480	85360	3840	4480	3520	76320	70360	69960	3680	4840	4600
																														0% Inh	100% Inh	S/B	Z'
																													Mean	71475	3248.33	22.0036	0.638312
																													SD	6882.52	1343.06
			1	2	3	4	5	6	7	8	9	10	11	12	13	14	15	16	17	18	19	20	21	22	23	24
		A	6.91079	18.1088	9.19728	62.4902	74.2158	53.1684	76.8541	75.9747	72.3984	20.5711	17.4638	17.6397	32.1795	35.4627	22.6231	21.6264	16.8776	17.6984	51.1164	46.7193	57.331	18.1674	24.6751	22.8576
		B	7.20393	16.8189	22.7404	19.8676	14.5911	5.73823	36.8697	41.091	37.1629	11.6597	13.9462	4.62429	9.08003	10.194	-2.52834	2.63094	3.04133	-4.7562	26.8443	31.1242	19.9262	0.520324	10.663	25.4959
		C	-5.1666	12.4218	19.7503	-0.534981	-2.88011	9.4318	44.9018	40.7392	55.0445	19.5158	-4.52169	21.7437	12.8909	12.4805	7.49707	9.19728	1.9274	6.7349	27.0202	21.2747	21.9782	6.32451	3.27585	3.86213
		D	-5.69425	8.20061	7.37981	1.81014	3.74487	7.96609	34.935	19.1641	21.216	-17.5958	21.9782	-13.7849	-4.99072	7.67295	3.3931	0.285812	-18.3579	-5.1666	21.5092	4.09664	4.15527	2.92408	-6.04602	-1.29715
		E	10.1353	11.8355	12.0114	24.1474	32.0622	16.3499	29.4826	36.518	33.5866	11.5424	19.5158	28.955	17.3466	8.49375	12.4218	38.2182	22.9163	24.3233	26.903	30.0103	31.0069	16.4672	25.3786	37.9251
		F	89.9282	92.5078	92.9768	82.7169	88.5211	90.1041	69.4083	59.9692	23.5025	35.1109	22.3886	23.3267	42.2049	26.1994	23.6198	26.6098	18.4019	34.5833	37.0456	44.3155	26.0235	37.0456	23.268	29.3654
		G	-16.775	4.56566	-2.58697	17.3466	15.7636	2.22054	11.7769	16.0568	10.7802	-2.00068	14.122	-8.68429	-1.29715	11.3665	0.754837	8.25923	6.20725	16.3499	14.1807	21.6851	18.9882	7.20393	-5.1666	3.09996
		H	-9.97411	-4.22855	-1.88343	101.771	101.771	101.654	9.49042	12.1287	16.2327	102.416	101.243	102.181	9.0214	0.109928	-5.34249	102.65	102.475	102.064	8.55237	1.98603	-6.45642	102.416	100.423	100.364
		I	56.8033	58.8553	55.3376	91.7457	91.9802	84.2413	42.4394	25.9649	26.3167	67.2391	72.0466	69.0566	27.8996	31.4173	46.5434	78.4957	71.2258	79.082	53.7546	54.0478	42.7912	98.781	97.1981	97.4326
		J	14.0048	7.26256	19.9262	-6.74956	-2.2352	-11.5571	18.3433	29.3067	25.5545	10.1353	12.3046	11.4252	-0.710866	11.601	17.288	0.285812	5.44509	-6.39779	23.9129	31.0656	24.6751	5.97274	1.517	0.813465
		K	-43.3335	-34.0116	-36.1809	-30.9043	-40.109	-43.3921	-42.0437	-23.7517	38.9217	52.4648	62.0798	57.6241	75.0366	27.6651	-3.05599	-3.87678	12.7736	14.0048	42.029	35.4627	23.3853	31.476	36.4007	42.2635
		L	-56.7593	-51.5414	-53.0658	-30.3181	-21.4066	-40.578	-39.8744	-34.7738	-47.1443	-32.2528	-39.1123	-35.0083	-43.2749	-37.6466	-53.7107	-40.2848	-44.7992	-31.0802	-44.1543	-24.2207	-35.8291	-20.5858	-44.4474	23.1508
		M	-16.5991	-24.807	-26.9763	-11.5571	-30.2008	-15.3679	0.989349	-31.3147	-21.1721	-22.8723	-14.0781	-26.39	-5.63563	-39.7572	-35.7118	-33.7771	-40.3435	-19.8236	-16.5405	0.168556	-2.17657	-14.8402	-24.1035	-2.17657
		N	-13.4332	-13.8436	-2.46971	-12.7883	-23.3413	-18.0648	-5.69425	-28.3247	-19.6477	-30.5526	-31.6079	-28.442	-14.3712	-26.9176	-33.015	-14.6644	-25.8037	-15.9542	-22.9309	-15.8955	-22.6964	-22.4033	-20.5858	-24.2207
		O	17.8742	8.611	2.10328	29.8344	0.285812	-3.93541	8.43512	-3.11462	-6.86682	-19.0028	-1.88343	-20.6444	-3.2905	-13.7849	-2.2352	17.3466	3.45173	4.38978	9.0214	-18.5338	-2.64559	26.3167	10.4285	-3.64227
		P	-5.577	18.1088	-0.0659566	98.0775	97.6085	98.1947	-13.3159	14.6497	-9.27057	97.7843	97.3739	97.5498	2.63094	-13.1987	-20.3513	99.1328	98.1947	99.6018	-7.10133	1.63426	2.22054	99.3673	97.6671	98.0189

## Sheet: PLATE 3
			1	2	3	4	5	6	7	8	9	10	11	12	13	14	15	16	17	18	19	20	21	22	23	24
		A	25560	44920	40680	2960	2760	2400	21960	23920	21560	50000	43040	66560	4360	6280	4960	29040	27680	29280	17520	14800	13800	8000	8760	7880
		B	46880	45720	48360	36240	33760	45280	51440	52680	52600	68400	79160	61200	53520	64640	67320	57440	64560	64920	52920	50400	53560	75800	73760	65600
		C	45840	55920	45640	39600	48240	42960	45840	43880	58760	74360	79640	75960	73080	65080	69880	90680	71040	67080	57240	50920	52920	77400	78320	71560
		D	81160	73680	58240	62960	63240	82280	77200	82600	73960	85200	84800	84200	89040	76200	79280	65040	87000	87360	72600	71520	80680	74440	88000	97400
		E	87840	51960	53120	70360	60680	66480	114520	103320	108720	111120	88240	36480	26480	4160	5440	6840	3760	6800	22040	13360	10280	16400	23240	24680
		F	5080	3360	2640	4520	3200	1840	3040	4600	4840	2360	3200	7480	10440	15600	19400	25120	25240	21800	16160	34120	20320	23160	26960	32880
		G	75840	88960	85200	83840	104920	84760	102960	100120	103640	104080	102560	83280	78160	97920	73640	89960	89840	73120	77880	86240	83560	97400	93000	78920
		H	78920	76320	83800	2640	2880	2480	2040	2600	2400	2080	1960	2160	81200	72560	76000	2880	3280	2080	89120	51520	77800	2480	3360	3360
		I	19720	41400	41480	29240	37600	58440	9400	5240	3920	46040	28960	33360	147240	3640	116960	86680	71640	68960	97640	97440	84040	76240	87160	74240
		J	61440	70760	67920	65000	88760	82200	54120	41360	49440	64240	73400	74880	24360	20320	23640	65880	80320	76360	83400	56080	79960	88400	78040	74400
		K	99240	117680	116520	119400	116440	123920	100120	101840	107880	131800	117840	128320	48360	29800	33360	128880	130640	128240	126000	120800	125000	136000	115920	105680
		L	122400	121960	113640	118160	133120	137880	123240	131880	131680	125160	135680	127720	108840	104280	111040	21960	107560	123800	121960	121080	123200	113480	120320	114240
		M	82600	94160	92240	105720	99600	94640	84800	118640	101680	109600	102720	107800	100320	113080	99440	100240	104640	107080	116520	103760	107120	101640	90840	92040
		N	76760	78480	78680	84560	74480	101840	97280	99320	99160	90760	99880	102800	83360	96480	101400	106880	96880	97280	88400	105920	107400	89720	90840	79280
		O	47040	64840	79160	73360	83240	88640	85800	78520	88920	85640	93560	86560	92200	93720	81240	88280	76680	87960	72680	82440	60800	72240	75200	74520
		P	74840	67320	66680	4560	4800	4280	72240	76400	74840	4200	4640	4200	81320	70600	78920	4280	3840	3800	74560	61000	87760	4560	3480	3720
																														0% Inh	100% Inh	S/B	Z'
																													Mean	65865	3416.67	19.2776	-0.283267
																													SD	25794.3	918.367
			1	2	3	4	5	6	7	8	9	10	11	12	13	14	15	16	17	18	19	20	21	22	23	24
		A	64.5414	33.5397	40.3293	100.731	101.052	101.628	70.3061	67.1675	70.9466	25.405	36.5502	-1.11292	98.4894	95.4149	97.5286	58.9687	61.1465	58.5844	77.416	81.7716	83.3729	92.6606	91.4436	92.8528
		B	30.4011	32.2587	28.0312	47.4392	51.4105	32.9632	23.0991	21.1135	21.2416	-4.05936	-21.2896	7.47018	19.7683	1.96162	-2.32993	13.4912	2.08973	1.51325	20.7291	24.7645	19.7043	-15.9092	-12.6425	0.424351
		C	32.0665	15.9252	32.3868	42.0588	28.2233	36.6783	32.0665	35.2051	11.3774	-13.6032	-22.0582	-16.1654	-11.5536	1.25704	-6.42931	-39.7368	-8.28685	-1.94561	13.8114	23.9318	20.7291	-18.4713	-19.9445	-9.11954
		D	-24.4922	-12.5143	12.2101	4.65185	4.20347	-26.2857	-18.151	-26.7982	-12.9627	-30.9616	-30.3211	-29.3603	-37.1107	-16.5497	-21.4818	1.32109	-33.844	-34.4205	-10.7849	-9.05549	-23.7236	-13.7314	-35.4453	-50.4977
		E	-35.1891	22.2664	20.4089	-7.19795	8.30286	-0.984814	-77.9124	-59.9776	-68.6247	-72.4679	-35.8296	47.0549	63.0681	98.8097	96.76	94.5181	99.4502	94.5822	70.178	84.0775	89.0096	79.2095	68.2564	65.9505
		F	97.3365	100.091	101.244	98.2332	100.347	102.525	100.603	98.1051	97.7208	101.692	100.347	93.4933	88.7534	80.4905	74.4055	65.2459	65.0538	70.5623	79.5938	50.834	72.9323	68.3845	62.2995	52.8197
		G	-15.9732	-36.9826	-30.9616	-28.7838	-62.5397	-30.257	-59.4011	-54.8533	-60.49	-61.1946	-58.7606	-27.8871	-19.6883	-51.3304	-12.4503	-38.5839	-38.3917	-11.6176	-19.2399	-32.627	-28.3354	-50.4977	-43.4519	-20.9053
		H	-20.9053	-16.7418	-28.7197	101.244	100.859	101.5	102.204	101.308	101.628	102.14	102.333	102.012	-24.5563	-10.7209	-16.2294	100.859	100.219	102.14	-37.2388	22.971	-19.1118	101.5	100.091	100.091
		I	73.8931	39.1764	39.0483	58.6485	45.2614	11.8898	90.4187	97.0803	99.194	31.7462	59.0969	52.051	-130.308	99.6424	-81.8196	-33.3316	-9.24764	-4.9561	-50.8821	-50.5618	-29.1041	-16.6137	-34.1002	-13.4111
		J	7.08586	-7.83848	-3.29072	1.38515	-36.6623	-26.1576	18.8075	39.2404	26.3017	2.60215	-12.066	-14.4359	66.4629	72.9323	67.6159	-0.0240199	-23.1471	-16.8059	-28.0792	15.669	-22.5707	-36.0858	-19.4961	-13.6673
		K	-53.4442	-82.9726	-81.1151	-85.7269	-80.9869	-92.9649	-54.8533	-57.6076	-67.2796	-105.583	-83.2288	-100.011	28.0312	57.7517	52.051	-100.907	-103.726	-99.8826	-96.2956	-87.9687	-94.6943	-112.309	-80.1543	-63.7567
		L	-90.5308	-89.8263	-76.5032	-83.7412	-107.697	-115.319	-91.876	-105.711	-105.391	-94.9505	-111.796	-99.0499	-68.8169	-61.5149	-72.3398	70.3061	-66.7672	-92.7727	-89.8263	-88.4171	-91.8119	-76.247	-87.2001	-77.464
		M	-26.7982	-45.3095	-42.2349	-63.8208	-54.0207	-46.0781	-30.3211	-84.5099	-57.3514	-70.0339	-59.0168	-67.1515	-55.1736	-75.6065	-53.7644	-55.0455	-62.0913	-65.9986	-81.1151	-60.6822	-66.0626	-57.2874	-39.9931	-41.9146
		N	-17.4464	-20.2007	-20.521	-29.9367	-13.7954	-57.6076	-50.3056	-53.5723	-53.3161	-39.865	-54.469	-59.1449	-28.0152	-49.0245	-56.903	-65.6783	-49.6651	-50.3056	-36.0858	-64.141	-66.511	-38.1996	-39.9931	-21.4818
		O	30.1449	1.64136	-21.2896	-12.0019	-27.823	-36.4701	-31.9224	-20.2648	-36.9185	-31.6662	-44.3487	-33.1394	-42.1709	-44.6049	-24.6204	-35.8937	-17.3183	-35.3812	-10.913	-26.5419	8.1107	-10.2084	-14.9484	-13.8595
		P	-14.3719	-2.32993	-1.30508	98.1692	97.7848	98.6175	-10.2084	-16.8699	-14.3719	98.7456	98.041	98.7456	-24.7485	-7.58227	-20.9053	98.6175	99.3221	99.3862	-13.9235	7.79044	-35.061	98.1692	99.8986	99.5143

## Sheet: PLATE 4
			1	2	3	4	5	6	7	8	9	10	11	12	13	14	15	16	17	18	19	20	21	22	23	24
		A	38640	47720	45120	33400	27160	28440	31680	26360	33160	65120	64000	58560	43080	37160	42400	61040	61720	64720	53400	44920	72920	3160	2600	2280
		B	50840	41520	53360	47880	48480	46720	54880	63560	47960	59400	62960	63200	52040	51080	52040	63560	55520	52080	46200	59960	58120	3560	3960	3680
		C	64880	63200	64840	55680	52240	59560	56400	62160	66040	59120	68040	70800	63360	71040	63800	66120	62360	64080	58600	64320	64160	2880	5280	4680
		D	55160	49520	50840	45960	51720	59880	67680	89360	74360	75120	73760	69040	84880	74720	85120	65240	73160	75880	62280	68520	74240	3600	2920	3840
		E	78560	74000	81680	72120	79520	78080	72480	74080	83880	81280	80000	87640	75240	80360	90760	74800	81240	81600	79920	85120	75040	7240	10360	7200
		F	65800	69640	77280	72720	84280	74480	76120	77760	87240	69880	72240	92640	82600	92640	70160	89720	85960	72240	75560	90800	71840	11960	6200	10520
		G	82720	61960	63280	67240	70160	61320	74400	61040	67120	66920	69640	70440	69760	73440	61880	45880	77840	63280	69440	62880	69200	57440	58920	43600
		H	64680	72400	72840	5400	5160	3480	74600	69680	67600	2440	6760	2400	70520	62600	65040	3680	1720	2280	78080	70120	78640	4240	3520	3560
		I	81960	72440	74080	32320	44440	33040	12560	8720	10680	89640	84160	79680	82800	94240	103160	49160	58720	66040	26720	28840	35880	38920	57040	37480
		J	61760	59640	53800	64480	59040	57560	23280	30880	20960	63600	54440	48680	10800	8200	9040	71800	56240	55960	26840	40920	45760	71600	75280	66840
		K	93080	97440	113280	102080	103320	103040	88440	85600	77440	96440	105000	103120	94480	88320	96160	108480	94960	110920	83400	72040	76360	96120	95160	97240
		L	101320	98280	114720	93840	103120	112160	116200	106800	113560	80120	73080	88720	108640	107400	100040	113240	117760	111560	102040	96720	92280	98400	103080	99240
		M	90920	87200	84200	89280	96640	94560	91480	83440	100320	86240	74680	70800	78960	89000	100760	98000	88560	95000	86560	78200	74640	68600	73160	77680
		N	69160	66320	67400	82280	78760	73520	79600	71920	78400	79960	76080	68680	75000	89080	99440	86240	87280	87720	76240	88960	78520	80840	79840	79000
		O	76040	63280	80680	63240	90360	63760	61200	75320	69080	65360	73560	76080	70600	66880	71360	75080	84600	71360	67520	73320	63880	61720	72760	60320
		P	62560	56440	64200	7080	5400	5680	71480	62960	66080	5080	4440	6280	69680	86560	65480	3960	5120	6240	72920	65760	75600	3640	3920	4160
																														0% Inh	100% Inh	S/B	Z'
																													Mean	69438.3	4401.67	15.7755	0.632998
																													SD	6506.78	1449.41
			1	2	3	4	5	6	7	8	9	10	11	12	13	14	15	16	17	18	19	20	21	22	23	24
		A	47.3553	33.394	37.3917	55.4123	65.0069	63.0388	58.057	66.237	55.7814	6.63984	8.36195	16.7265	40.5284	49.631	41.574	12.9132	11.8677	7.25488	24.6604	37.6992	-5.35339	101.909	102.77	103.262										101.909	102.77	103.262
		B	28.5967	42.9271	24.722	33.148	32.2254	34.9316	22.3848	9.03849	33.025	15.4349	9.96105	9.59203	26.7516	28.2277	26.7516	9.03849	21.4007	26.6901	35.7311	14.5738	17.403	101.294	100.679	101.11										101.294	100.679	101.11
		C	7.00887	9.59203	7.07037	21.1547	26.4441	15.1889	20.0477	11.1911	5.22526	15.8654	2.15007	-2.09369	9.34601	-2.46271	8.66947	5.10225	10.8836	8.23894	16.665	7.86992	8.11593	102.34	98.6495	99.572										102.34	98.6495	99.572
		D	21.9543	30.6263	28.5967	36.1001	27.2436	14.6968	2.7036	-30.6314	-7.56753	-8.7361	-6.64497	0.612475	-23.743	-8.12106	-24.112	6.45533	-5.72241	-9.90467	11.0066	1.41202	-7.38301	101.233	102.278	100.864										101.233	102.278	100.864
		E	-14.0254	-7.01399	-18.8227	-4.12332	-15.5015	-13.2874	-4.67685	-7.137	-22.2054	-18.2077	-16.2396	-27.9868	-8.92061	-16.7931	-32.7841	-8.24407	-18.1462	-18.6997	-16.1165	-24.112	-8.61309	95.6358	90.8385	95.6973										95.6358	90.8385	95.6973
		F	5.59428	-0.310081	-12.0573	-5.04587	-22.8205	-7.75204	-10.2737	-12.7953	-27.3717	-0.679104	-4.30783	-35.6747	-20.2373	-35.6747	-1.10963	-31.185	-25.4036	-4.30783	-9.41264	-32.8456	-3.69279	88.3784	97.2349	90.5925										88.3784	97.2349	90.5925
		G	-20.4218	11.4986	9.46902	3.38014	-1.10963	12.4827	-7.62903	12.9132	3.56466	3.87217	-0.310081	-1.54016	-0.494593	-6.15294	11.6216	36.2232	-12.9184	9.46902	-0.00256266	10.0841	0.36646	18.4486	16.1729	39.7289										18.4486	16.1729	39.7289
		H	7.31639	-4.55384	-5.23038	98.465	98.834	101.417	-7.93655	-0.371585	2.82661	103.016	96.3738	103.078	-1.66316	10.5146	6.76285	101.11	104.123	103.262	-13.2874	-1.04813	-14.1484	100.249	101.356	101.294
		I	-19.2532	-4.61535	-7.137	57.0729	38.4373	55.9659	87.4558	93.3602	90.3465	-31.062	-22.6359	-15.7475	-20.5448	-38.1349	-51.8502	31.1798	16.4804	5.22526	65.6835	62.4238	51.5991	46.9248	19.0636	49.1389
		J	11.8062	15.0659	24.0454	7.6239	15.9884	18.2641	70.9728	59.2871	74.54	8.97699	23.0614	31.9179	90.162	94.1597	92.8681	-3.63128	20.2937	20.7242	65.4989	43.8496	36.4077	-3.32377	-8.98211	3.99518
		K	-36.3513	-43.0552	-67.4107	-50.1896	-52.0963	-51.6657	-29.2169	-24.8501	-12.3033	-41.5176	-54.6794	-51.7887	-38.5039	-29.0323	-41.0871	-60.0302	-39.242	-63.782	-21.4674	-4.00031	-10.6427	-41.0256	-39.5495	-42.7477
		L	-49.0211	-44.3468	-69.6248	-37.5199	-51.7887	-65.6886	-71.9005	-57.4471	-67.8412	-16.4241	-5.59941	-29.6474	-60.2763	-58.3696	-47.0529	-67.3492	-74.2991	-64.766	-50.1281	-41.9481	-35.1212	-44.5313	-51.7272	-45.8229
		M	-33.0301	-27.3102	-22.6975	-30.5084	-41.8251	-38.6269	-33.8911	-21.5289	-47.4835	-25.8341	-8.05956	-2.09369	-14.6405	-30.0779	-48.16	-43.9163	-29.4014	-39.3035	-26.3262	-13.4719	-7.99805	1.28902	-5.72241	-12.6723
		N	0.427964	4.79473	3.13413	-19.7453	-14.3329	-6.27595	-15.6245	-3.8158	-13.7794	-16.1781	-10.2122	1.16601	-8.55159	-30.2009	-46.1304	-25.8341	-27.4332	-28.1098	-10.4582	-30.0164	-13.9639	-17.5311	-15.9935	-14.702
		O	-10.1507	9.46902	-17.2851	9.53052	-32.169	8.73097	12.6672	-9.04362	0.550971	6.27082	-6.33745	-10.2122	-1.78617	3.93368	-2.95474	-8.67459	-23.3125	-2.95474	2.94962	-5.96843	8.54646	11.8677	-5.10738	14.0203
		P	10.5761	19.9862	8.05443	95.8818	98.465	98.0344	-3.13925	9.96105	5.16375	98.957	99.9411	97.1119	-0.371585	-26.3262	6.08631	100.679	98.8955	97.1734	-5.35339	5.65578	-9.47414	101.171	100.741	100.372

## Sheet: PLATE 5
			1	2	3	4	5	6	7	8	9	10	11	12	13	14	15	16	17	18	19	20	21	22	23	24
		A	60160	65560	65800	33280	36240	40800	74480	63920	64280	7000	7400	9760	7880	74280	80280	67880	79200	7880	15320	11520	10000	62720	11960	63200
		B	62600	61880	68920	75920	70960	76400	75080	69840	82240	68120	80520	92920	73240	87640	83240	82920	88040	81400	46240	46160	56360	80880	90200	72560
		C	69200	82080	29960	3120	3160	3880	5480	4040	2440	3440	80	120	80	80	80	80	120	1000	120	40	120	120	120	80
		D	80	120	120	200	80	120	80	120	80	80	120	80	120	200	80	80	40	120	160	80	40	40	120	120
		E	84720	60000	96280	125600	102360	112040	114200	105960	117840	107000	112520	106720	113920	115480	120920	54560	69080	31600	56880	96680	41200	18680	66400	66800
		F	6520	6760	5560	8080	10280	13320	12200	11800	18440	18560	25960	24800	37800	39360	46200	44920	28840	28440	37200	43000	81520	29240	19400	64320
		G	89960	83960	76960	80960	84160	90640	95800	96160	86640	83040	92240	97040	86560	96360	77920	106840	120560	93680	98440	86320	100400	89160	107840	93960
		H	88840	78360	84760	3680	8320	6960	93440	74320	90080	3800	4600	6480	92480	90080	84320	2600	5760	3880	104120	9440	102480	2600	1880	3800
		I	20200	27760	30400	115200	120680	126080	110240	79760	107720	83960	96800	89400	88160	100240	104440	50560	64840	59680	15720	17680	15680	15000	14320	15160
		J	60200	46880	53000	45760	50040	65320	93800	94560	78000	76840	73040	95320	88280	76400	83080	70480	56160	62240	19960	16960	21640	97640	96840	82560
		K	102000	83960	89080	105280	101520	115160	127840	125040	122760	131640	124760	122840	125800	123200	127360	119480	113000	110400	59520	46360	55160	133360	125400	107760
		L	99360	107920	106560	123320	122480	125280	154640	136040	139600	138920	135680	127840	140000	127600	132760	110640	114400	113840	112880	102440	104520	121960	120640	109240
		M	77360	102280	93480	91680	114560	108360	123280	113040	115800	111680	105640	122560	111560	118800	109880	123800	118480	105920	103000	108240	98440	97600	99520	92800
		N	83480	84680	94920	89480	105080	103400	110640	104440	100000	102640	83680	120280	113840	103960	112080	103760	113480	100960	99360	104040	110200	104800	104920	107080
		O	45200	68920	80120	75640	81400	75640	82120	92560	93080	82560	85080	87400	80680	85240	86200	89640	66360	83080	97400	87920	71000	73960	87720	66240
		P	64320	72120	64520	5240	4560	6040	62440	93680	67320	4640	4840	5280	78000	85120	63160	4640	3720	4800	76880	76320	78960	4080	3320	3600
																														0% Inh	100% Inh	S/B	Z'
																													Mean	78148.3	4546.67	17.188	0.169971
																													SD	18904.3	1459.51
			1	2	3	4	5	6	7	8	9	10	11	12	13	14	15	16	17	18	19	20	21	22	23	24
		A	24.4401	17.1033	16.7772	60.961	56.9394	50.7439	4.98404	19.3315	18.8424	96.6667	96.1233	92.9168	95.4711	5.25577	-2.89622	13.9512	-1.42886	95.4711	85.3627	90.5256	92.5907	20.9619	89.9278	20.3098
		B	21.125	22.1032	12.5382	3.02756	9.76654	2.3754	4.16884	11.2882	-5.5592	13.6251	-3.2223	-20.0697	6.66878	-12.896	-6.91787	-6.4831	-13.4395	-4.41793	43.3527	43.4614	29.603	-3.71142	-16.3742	7.59267
		C
		D
		E	-8.92869	24.6575	-24.6349	-64.4709	-32.8955	-46.0474	-48.9821	-37.7867	-53.9277	-39.1997	-46.6996	-38.8193	-48.6017	-50.7212	-58.1124	32.0486	12.3208	63.2436	28.8965	-25.1783	50.2004	80.7975	15.962	15.4186
		F	97.3189	96.9928	98.6232	95.1994	92.2103	88.08	89.6017	90.1452	81.1236	80.9606	70.9065	72.4825	54.8199	52.7003	43.4071	45.1462	66.9935	67.537	55.6351	47.7548	-4.58097	66.45	79.8193	18.7881
		G	-16.0481	-7.89611	1.61455	-3.82011	-8.16784	-16.972	-23.9827	-24.4718	-11.5373	-6.64614	-19.1459	-25.6674	-11.4286	-24.7436	0.310228	-38.9824	-57.6232	-21.1023	-27.5696	-11.1026	-30.2326	-14.9612	-40.341	-21.4828
		H	-14.5264	-0.287584	-8.98304	101.178	94.8733	96.7211	-20.7763	5.20142	-16.2111	101.014	99.9275	97.3732	-19.4719	-16.2111	-8.38523	102.645	98.3515	100.906	-35.2868	93.3516	-33.0586	102.645	103.623	101.014
		I	78.7324	68.4609	64.874	-50.3408	-57.7863	-65.1231	-43.6018	-2.18971	-40.178	-7.89611	-25.3414	-15.2872	-13.6025	-30.0152	-35.7216	37.4833	18.0816	25.0923	84.8192	82.1562	84.8735	85.7974	86.7213	85.58
		J	24.3858	42.4832	34.1682	44.0049	38.1898	17.4294	-21.2654	-22.298	0.201535	1.77759	6.94051	-23.3305	-13.7655	2.3754	-6.70048	10.4187	29.8748	21.6141	79.0584	83.1344	76.7759	-26.4826	-25.3957	-5.99398
		K	-32.4064	-7.89611	-14.8525	-36.8628	-31.7543	-50.2865	-67.5143	-63.7101	-60.6123	-72.6772	-63.3296	-60.721	-64.7426	-61.2101	-66.8622	-56.1559	-47.3517	-43.8192	25.3097	43.1897	31.2334	-75.0142	-64.1992	-40.2323
		L	-28.8195	-40.4497	-38.6019	-61.3732	-60.2319	-64.0361	-103.927	-78.6554	-83.4922	-82.5683	-78.1663	-67.5143	-84.0357	-67.1882	-74.199	-44.1453	-49.2539	-48.493	-47.1887	-33.0042	-35.8303	-59.5254	-57.7319	-42.2432
		M	1.07108	-32.7868	-20.8306	-18.385	-49.4713	-41.0475	-61.3188	-47.4061	-51.156	-45.5583	-37.352	-60.3406	-45.3953	-55.232	-43.1127	-62.0253	-54.7972	-37.7324	-33.7651	-40.8845	-27.5696	-26.4283	-29.0369	-19.9067
		N	-7.24395	-8.87435	-22.7871	-15.3959	-36.5911	-34.3086	-44.1453	-35.7216	-29.6891	-33.276	-7.51568	-57.2428	-48.493	-35.0694	-46.1018	-34.7977	-48.0039	-30.9934	-28.8195	-35.1781	-43.5475	-36.2107	-36.3737	-39.3084
		O	44.7657	12.5382	-2.67883	3.40798	-4.41793	3.40798	-5.39616	-19.5806	-20.2871	-5.99398	-9.41781	-12.5699	-3.43969	-9.6352	-10.9395	-15.6133	16.0164	-6.70048	-26.1566	-13.2764	9.71219	5.69054	-13.0047	16.1794
		P	18.7881	8.19048	18.5163	99.058	99.9819	97.9711	21.3424	-21.1023	14.7121	99.8732	99.6015	99.0036	0.201535	-9.47216	20.3641	99.8732	101.123	99.6558	1.72324	2.48409	-1.10278	100.634	101.667	101.286

## Sheet: PLATE 6
			1	2	3	4	5	6	7	8	9	10	11	12	13	14	15	16	17	18	19	20	21	22	23	24
		A	7200	72040	12160	49040	56640	56600	12560	18680	5160	61400	4640	70200	4160	35440	5120	7520	21720	18400	5640	5000	4640	59760	62680	50360
		B	63960	72040	73040	58400	48240	55120	45520	38000	45240	73360	76360	76880	57400	74880	74400	84480	74240	68040	58640	59040	60560	71400	65560	47120
		C	84440	63120	59000	68040	72520	65760	51360	57000	53640	70920	66680	66600	64120	66960	54080	80480	81480	73960	71920	72640	68440	69760	71360	68760
		D	72720	67520	52520	70200	67320	77560	66680	77360	60880	76800	80720	72960	74320	88200	82680	69200	82120	92720	78800	86840	72560	69320	66120	72280
		E	105960	84240	92320	83240	98880	93760	83440	87520	98560	101160	83760	92280	93200	90800	90400	97480	97600	97000	90240	95880	75640	89680	75400	72480
		F	31600	30600	39840	47120	35920	49560	41040	37560	39920	41280	43120	36120	53440	41960	54200	93360	92800	83800	95480	77840	62920	68280	76120	79000
		G	81080	84640	77320	73120	79960	85000	76680	87840	67080	68920	65760	70520	53400	82400	55040	65800	66240	68880	80400	74040	73080	71400	80640	65000
		H	82360	61800	83000	6240	3400	8800	69840	69680	56160	3320	3400	4520	73160	75800	54920	3360	2920	2600	64480	72560	87920	1920	3160	4360
		I	81200	83280	82920	73800	62240	72280	65560	84520	76480	59720	65720	84200	43000	53080	58520	70040	69160	84400	88520	83080	92040	2840	5800	4880
		J	71680	74520	61200	68600	69720	68000	85280	72840	71120	82360	90440	77440	63720	75320	67760	76160	65080	87480	13400	9920	15560	56440	50360	50680
		K	115600	107880	117800	115320	112760	116880	116560	114040	114840	119000	104120	121440	120880	120640	110400	123640	116840	109360	62720	50800	56800	99000	85240	88120
		L	115400	119080	116640	120320	115560	116240	116720	116880	124560	121160	126040	120440	125880	118000	119360	121080	119640	118040	91560	89200	93720	103920	100280	90480
		M	91560	97280	95680	109000	92080	103600	90480	100480	101600	102000	98120	102080	98840	105880	100240	111560	115640	89280	86160	88560	94560	99400	95840	79520
		N	93040	93960	81880	95640	92000	85360	95600	90320	86200	113320	97400	96800	107400	101920	102120	94480	105240	94600	87240	101960	91840	93480	99440	95760
		O	77760	59440	123160	71720	71160	76720	75480	70960	68880	82280	66440	55000	74600	60280	82760	67480	91080	72400	72400	65000	61120	65200	57440	57720
		P	65400	60960	63320	5960	5800	4680	77080	69760	71080	6720	5640	4800	86280	76000	71280	5320	5280	4400	63240	81960	82000	3520	4200	3640
																														0% Inh	100% Inh	S/B	Z'
																													Mean	71668.3	4498.33	15.9322	0.517157
																													SD	9272.06	1538.78
			1	2	3	4	5	6	7	8	9	10	11	12	13	14	15	16	17	18	19	20	21	22	23	24
		A	95.9779	-0.553322	88.5936	33.6882	22.3736	22.4331	87.9981	78.8869	99.0149	15.2871	99.7891	2.186	100.504	53.9353	99.0745	95.5015	74.3611	79.3038	98.3003	99.2531	99.7891	17.7286	13.3815	31.723
		B	11.4759	-0.553322	-2.04208	19.7534	34.8792	24.6365	38.9286	50.1241	39.3454	-2.51849	-6.98477	-7.75892	21.2421	-4.7814	-4.0668	-19.0735	-3.82859	5.40172	19.3961	18.8006	16.5376	0.399484	9.09384	36.5466
		C	-19.0139	12.7264	18.8601	5.40172	-1.26793	8.79609	30.2342	21.8376	26.8399	1.11409	7.42643	7.54553	11.2377	7.00958	26.1848	-13.1185	-14.6072	-3.41174	-0.374671	-1.44658	4.80621	2.84105	0.459034	4.32981
		D	-1.56568	6.17587	28.5073	2.186	6.47362	-8.77128	7.42643	-8.47352	16.0612	-7.63982	-13.4758	-1.92298	-3.94769	-24.6117	-16.3937	3.67476	-15.56	-31.3409	-10.6173	-22.587	-1.32748	3.4961	8.26014	-0.910625
		E	-51.0521	-18.7162	-30.7454	-17.2274	-40.5116	-32.8892	-17.5252	-23.5993	-40.0352	-43.906	-18.0016	-30.6858	-32.0555	-28.4825	-27.887	-38.4274	-38.606	-37.7128	-27.6488	-36.0454	-5.91286	-26.815	-5.55556	-1.20838
		F	59.6521	61.1409	47.3847	36.5466	53.2207	32.914	45.5982	50.7791	47.2656	45.2409	42.5016	52.9229	27.1376	44.2286	26.0062	-32.2937	-31.46	-18.0611	-35.4499	-9.18813	13.0242	5.04441	-6.62746	-10.9151
		G	-14.0117	-19.3117	-8.41397	-2.16118	-12.3443	-19.8477	-7.46117	-24.0757	6.83093	4.09161	8.79609	1.70959	27.1972	-15.9769	24.7556	8.73654	8.08148	4.15116	-12.9994	-3.53084	-2.10163	0.399484	-13.3567	9.92755
		H	-15.9173	14.6916	-16.8701	97.4071	101.635	93.5959	2.72195	2.96015	23.0882	101.754	101.635	99.9677	-2.22073	-6.15106	24.9342	101.695	102.35	102.826	10.7017	-1.32748	-24.1948	103.839	101.992	100.206
		I	-14.1904	-17.287	-16.751	-3.17354	14.0365	-0.910625	9.09384	-19.133	-7.16342	17.7882	8.85564	-18.6566	42.6803	27.6736	19.5747	2.4242	3.73431	-18.9544	-25.0881	-16.9892	-30.3285	102.469	98.0621	99.4318
		J	-0.0173689	-4.24545	15.5848	4.56801	2.9006	5.46127	-20.2645	-1.74433	0.816337	-15.9173	-27.9465	-8.59263	11.8332	-5.43645	5.81857	-6.68701	9.80845	-23.5398	86.7476	91.9284	83.5318	22.6713	31.723	31.2466
		K	-65.4037	-53.9105	-68.679	-64.9868	-61.1756	-67.3093	-66.8329	-63.0812	-64.2722	-70.4655	-48.3127	-74.0981	-73.2644	-72.9071	-57.6622	-77.3733	-67.2498	-56.1138	13.3219	31.0679	22.1354	-40.6903	-20.205	-24.4926
		L	-65.106	-70.5846	-66.952	-72.4306	-65.3442	-66.3565	-67.0711	-67.3093	-78.743	-73.6812	-80.9464	-72.6093	-80.7082	-68.9767	-71.0014	-73.5621	-71.4183	-69.0363	-29.6139	-26.1004	-32.8296	-48.015	-42.5959	-28.0061
		M	-29.6139	-38.1296	-35.7476	-55.5779	-30.3881	-47.5386	-28.0061	-42.8937	-44.5611	-45.1566	-39.3802	-45.2757	-40.4521	-50.933	-42.5364	-59.3891	-65.4633	-26.2195	-21.5746	-25.1476	-34.0802	-41.2858	-35.9858	-11.6892
		N	-31.8173	-33.1869	-15.2027	-35.6881	-30.269	-20.3836	-35.6285	-27.7679	-21.6342	-62.0093	-38.3083	-37.415	-53.1959	-45.0375	-45.3352	-33.9611	-49.9801	-34.1397	-23.1825	-45.097	-30.0308	-32.4723	-41.3453	-35.8667
		O	-9.06903	18.2051	-76.6587	-0.0769193	0.756786	-7.52072	-5.67466	1.05454	4.15116	-15.7982	7.78373	24.8151	-4.36455	16.9545	-16.5128	6.23542	-28.8993	-1.08928	-1.08928	9.92755	15.7039	9.6298	21.1826	20.7657
		P	9.33204	15.9421	12.4287	97.8239	98.0621	99.7295	-8.05667	2.84105	0.875887	96.6925	98.3003	99.5509	-21.7533	-6.44881	0.578135	98.7767	98.8363	100.146	12.5478	-15.3218	-15.3814	101.457	100.444	101.278

## Sheet: PLATE 7
			1	2	3	4	5	6	7	8	9	10	11	12	13	14	15	16	17	18	19	20	21	22	23	24
		A
		B
		C	54920	54360	61640	68000	71800	65480	41720	42160	49800	79160	81960	91080	74160	86280	72680	58040	61040	64920	84920	77080	80160	79720	67200	69920
		D	71040	68720	69480	74040	67600	77960	54880	57440	58120	76600	81640	80160	81320	78560	83320	88000	86280	79000	77120	89360	88280	85360	69960	70720
		E	45800	21400	14280	33800	37360	55040	22880	29240	32480	48160	46040	28080	8080	12800	25840	90160	94640	87520	97800	96840	99080	94280	84280	84120
		F	94320	90160	93160	102800	112440	109320	89480	79200	96640	98520	101400	96080	94200	106440	101560	106040	101680	98680	90920	95880	92160	89720	87800	78200
		G	72400	68840	66720	75840	83080	69600	67080	87040	75680	89240	77240	82720	74640	80120	67920	78800	85360	68280	94040	84960	90040	72320	88600	69400
		H	79200	90640	75560	7880	4480	10360	86840	81520	80240	6560	3160	14600	71280	74720	85880	2840	2040	2200	7720	85080	74280	1960	3160	3720
		I	19440	19920	30320	64880	68760	64920	66280	90120	90000	53480	54560	30360	122360	91560	104040	90080	89920	101760	77040	84280	91120	73000	73680	78840
		J	67760	74000	69000	78640	77600	75520	70680	80000	76400	54160	57640	34840	86840	94640	84280	87160	78560	94760	84360	81800	74880	76040	78080	76440
		K	82200	68920	70680	98440	96840	97200	79040	54200	74680	55080	75400	49000	31840	32080	36280	24560	44480	15560	96000	46600	58800	58640	91440	56800
		L
		M	64560	80960	84160	97040	114040	105120	110400	105560	105520	112320	120280	114320	108160	108400	121440	117800	116440	129200	98080	103240	103120	96200	105160	86120
		N	66280	77080	91440	76040	92400	95120	97240	94480	87680	97280	109480	105320	101560	107680	100600	96520	109320	110200	110440	104840	95120	85800	87680	89480
		O	43320	76440	59720	78400	90760	77920	90040	101840	88120	82080	96040	109960	79480	85520	91760	88600	99640	98720	70440	93800	90680	89640	68840	72440
		P	72040	70920	82760	4120	6560	5440	74680	86320	89480	5160	5640	5360	82840	82080	91480	4400	6080	5360	82600	81520	81960	6040	3680	3680
																														0% Inh	100% Inh	S/B	Z'
																													Mean	77985	5186.67	15.0357	0.220437
																													SD	16118.2	2798.75
			1	2	3	4	5	6	7	8	9	10	11	12	13	14	15	16	17	18	19	20	21	22	23	24
		A
		B
		C	31.6834	32.4527	22.4524	13.716	8.49607	17.1776	49.8157	49.2113	38.7165	-1.61405	-5.46029	-17.988	5.25424	-11.3945	7.28725	27.3976	23.2766	17.9468	-9.52632	1.24316	-2.98771	-2.3833	14.8149	11.0786
		D	9.54005	12.7269	11.683	5.41908	14.2654	0.0343414	31.7384	28.2218	27.2877	1.90252	-5.02072	-2.98771	-4.58115	-0.789853	-7.32846	-13.7572	-11.3945	-1.39426	1.18821	-15.6254	-14.1418	-10.1307	11.0236	9.97962
		E	44.2112	77.7284	87.5089	60.6951	55.8048	31.5186	75.6954	66.959	62.5083	40.9693	43.8815	68.5524	96.0256	89.5419	71.6294	-16.7243	-22.8783	-13.0978	-27.219	-25.9003	-28.9773	-22.3838	-8.64718	-8.42739
		F	-22.4387	-16.7243	-20.8453	-34.0873	-47.3294	-43.0436	-15.7902	-1.66899	-25.6256	-28.2081	-32.1642	-24.8563	-22.2739	-39.0874	-32.384	-38.538	-32.5488	-28.4278	-17.7683	-24.5816	-19.4716	-16.1199	-13.4825	-0.295336
		G	7.67188	12.5621	15.4743	2.9465	-6.99879	11.5181	14.9797	-12.4385	3.16628	-15.4605	1.02338	-6.50427	4.59489	-2.93276	13.8259	-1.11953	-10.1307	13.3313	-22.0541	-9.58126	-16.5594	7.78177	-14.5814	11.7929
		H	-1.66899	-17.3836	3.33112	96.3003	100.971	92.8936	-12.1637	-4.85588	-3.0976	98.1135	102.784	87.0693	9.21038	4.48499	-10.845	103.224	104.322	104.103	96.5201	-9.7461	5.0894	104.432	102.784	102.015
		I	80.4208	79.7614	65.4754	18.0018	12.672	17.9468	16.0787	-16.6693	-16.5045	33.6615	32.1779	65.4205	-60.9561	-18.6474	-35.7907	-16.6144	-16.3946	-32.6587	1.29811	-8.64718	-18.043	6.84768	5.9136	-1.17448
		J	14.0457	5.47403	12.3423	-0.899746	0.528858	3.38607	10.0346	-2.76792	2.17725	32.7274	27.9471	59.2665	-12.1637	-22.8783	-8.64718	-12.6033	-0.789853	-23.0431	-8.75707	-5.2405	4.26521	2.67176	-0.130497	2.1223
		K	-5.78997	12.4522	10.0346	-28.0982	-25.9003	-26.3948	-1.44921	32.6725	4.53994	31.4636	3.55091	39.8155	63.3874	63.0578	57.2884	73.3877	46.0244	85.7506	-24.7464	43.1123	26.3536	26.5734	-18.4826	29.1009
		L
		M	18.4414	-4.08663	-8.48234	-26.175	-49.5272	-37.2742	-44.5271	-37.8786	-37.8237	-47.1645	-58.0989	-49.9119	-41.4501	-41.7798	-59.6923	-54.6922	-52.824	-70.3519	-27.6037	-34.6917	-34.5269	-25.0212	-37.3292	-11.1747
		N	16.0787	1.24316	-18.4826	2.67176	-19.8013	-23.5376	-26.4498	-22.6585	-13.3176	-26.5047	-43.2634	-37.5489	-32.384	-40.7908	-31.0653	-25.4607	-43.0436	-44.2524	-44.5821	-36.8896	-23.5376	-10.7351	-13.3176	-15.7902
		O	47.6178	2.1223	25.0899	-0.570068	-17.5485	0.0892878	-16.5594	-32.7686	-13.922	-5.62513	-24.8014	-43.9227	-2.05362	-10.3505	-18.9221	-14.5814	-29.7466	-28.4828	10.3642	-21.7244	-17.4386	-16.01	12.5621	7.61693
		P	8.1664	9.70489	-6.55922	101.465	98.1135	99.652	4.53994	-11.4494	-15.7902	100.037	99.3773	99.7619	-6.66911	-5.62513	-18.5375	101.081	98.7729	99.7619	-6.33943	-4.85588	-5.46029	98.8278	102.07	102.07

## Sheet: PLATE 8
			1	2	3	4	5	6	7	8	9	10	11	12	13	14	15	16	17	18	19	20	21	22	23	24
		A	21200	21400	21320	14040	17160	13160	16480	17080	17960	21800	27000	30200	58920	63840	60240	8080	8040	7240	4400	4080	5280	19400	17200	20400
		B	38240	32720	40920	20760	26280	27320	52640	50440	41040	47000	57520	52080	66400	57640	64880	31240	34440	38680	37720	38760	35720	31920	36800	31000
		C	54480	46920	51360	45760	50600	43440	55200	58160	61600	59120	65440	61000	69560	67360	71480	56920	52600	50760	37560	32360	37880	45440	51800	49320
		D	33320	42040	52440	44680	54920	56920	59440	57760	67000	66920	81160	68560	70080	63560	78000	72360	57960	67520	48640	34040	44760	63080	67600	64360
		E	92000	80120	80520	88440	86400	88680	98200	88880	86080	98560	93800	94440	70320	83880	89600	91680	90760	88320	72160	74080	79040	91520	78440	76400
		F	72160	57720	69640	66640	72520	67920	65480	81720	74520	84440	79320	91320	89120	86240	89040	90840	79360	86640	82400	88640	89640	79560	84480	74160
		G	65920	64920	57720	67880	64600	63040	62040	70480	78400	65120	61520	64920	66360	72720	87760	68120	73480	61960	68240	70960	73440	74440	72840	67440
		H	47400	57600	65520	4800	2520	3080	69120	75960	68280	5480	6080	3600	59960	71640	76720	5280	1800	2360	78840	79000	72640	1880	2520	3360
		I	104520	89440	132560	82200	84360	4560	91360	92880	96840	80200	79720	72800	52600	34760	37800	94400	86920	72880	55800	52200	53280	75080	87960	91240
		J	57560	57760	70600	6960	9440	15040	21760	27080	28320	69560	62520	58200	67680	62000	72240	84600	74400	72000	60800	57040	68320	30720	24840	27080
		K
		L
		M	84680	83480	100720	80560	85640	98520	104440	111680	85600	101640	109880	73360	96320	95080	98040	93160	108200	98560	86680	91320	82400	95840	87720	87040
		N	72480	66600	76960	72760	82440	74440	74320	77080	77480	98000	72160	87520	79920	94720	88600	94440	85600	97000	80280	82000	86200	78120	84800	84440
		O	74320	52680	77360	60720	75600	66400	94560	76560	84160	62920	74160	68200	71880	80040	74160	56800	62880	71320	59960	61960	62040	62160	57520	69880
		P	56520	53480	55080	4800	5120	5680	68800	68600	74040	5480	4400	6480	85960	78120	75880	4040	4560	4440	63840	64640	75600	3440	3320	3520
																														0% Inh	100% Inh	S/B	Z'
																													Mean	68468.3	4085	16.7609	0.488981
																													SD	9629.03	1338
			1	2	3	4	5	6	7	8	9	10	11	12	13	14	15	16	17	18	19	20	21	22	23	24
		A	73.417	73.1064	73.2306	84.5379	79.6919	85.9047	80.7481	79.8162	78.4494	72.4851	64.4085	59.4383	14.8304	7.18871	12.7802	93.795	93.8571	95.0997	99.5107	100.008	98.1439	76.2128	79.6298	74.6596
		B	46.9506	55.5242	42.788	74.1004	65.5268	63.9115	24.5845	28.0016	42.6016	33.3446	17.0049	25.4543	3.21253	16.8185	5.57339	57.8229	52.8527	46.2671	47.7582	46.1429	50.8646	56.7668	49.1872	58.1957
		C	21.7266	33.4688	26.5726	35.2705	27.753	38.8739	20.6083	16.0109	10.6679	14.5198	4.7036	11.5998	-1.69557	1.72146	-4.67771	17.9368	24.6466	27.5045	48.0067	56.0834	47.5097	35.7675	25.8892	29.7411
		D	54.5923	41.0484	24.8952	36.948	21.0432	17.9368	14.0228	16.6322	2.28061	2.40487	-19.7127	-0.142376	-2.50324	7.62361	-14.8046	-6.04452	16.3215	1.47295	30.7973	53.474	36.8237	8.36914	1.34869	6.38105
		E	-36.5493	-18.0973	-18.7186	-31.0199	-27.8514	-31.3927	-46.1791	-31.7033	-27.3544	-46.7383	-39.3451	-40.3391	-2.876	-23.9374	-32.8216	-36.0523	-34.6233	-30.8335	-5.73389	-8.71602	-16.4199	-35.8038	-15.488	-12.3194
		F	-5.73389	16.6943	-1.81983	2.83976	-6.29304	0.85167	4.64147	-20.5824	-9.39943	-24.8071	-16.8548	-35.4931	-32.0761	-27.6029	-31.9519	-34.7476	-16.9169	-28.2242	-21.6386	-31.3306	-32.8838	-17.2275	-24.8693	-8.84028
		G	3.95806	5.51126	16.6943	0.913798	6.00828	8.43127	9.98447	-3.12451	-15.4258	5.20062	10.7921	5.51126	3.27466	-6.60368	-29.9638	0.54103	-7.78411	10.1087	0.354647	-3.87005	-7.72198	-9.27517	-6.79006	1.5972
		H	32.7233	16.8807	4.57934	98.8895	102.431	101.561	-1.01217	-11.636	0.292519	97.8333	96.9014	100.753	13.2151	-4.92622	-12.8165	98.1439	103.549	102.679	-16.1092	-16.3578	-6.47942	103.425	102.431	101.126
		I	-55.9953	-32.5731	-99.547	-21.328	-24.6829	99.2622	-35.5553	-37.9161	-44.0668	-18.2216	-17.4761	-6.72793	24.6466	52.3557	47.634	-40.277	-28.6591	-6.85219	19.6764	25.2679	23.5905	-10.2692	-30.2744	-35.3689
		J	16.9428	16.6322	-3.3109	95.5346	91.6826	82.9847	72.5472	64.2842	62.3583	-1.69557	9.23893	15.9487	1.22444	10.0466	-5.85814	-25.0557	-9.21305	-5.48537	11.9104	17.7505	0.230391	58.6306	67.7634	64.2842
		K
		L
		M	-25.1799	-23.3161	-50.0932	-18.7807	-26.671	-46.6762	-55.8711	-67.1162	-26.6089	-51.5221	-64.3205	-7.59772	-43.2591	-41.3332	-45.9306	-38.351	-61.7111	-46.7383	-28.2863	-35.4931	-21.6386	-42.5136	-29.9016	-28.8455
		N	-6.23091	2.90189	-13.1892	-6.6658	-21.7008	-9.27517	-9.08879	-13.3756	-13.9969	-45.8685	-5.73389	-29.591	-17.7867	-40.774	-31.2684	-40.3391	-26.6089	-44.3153	-18.3458	-21.0173	-27.5408	-14.9909	-25.3663	-24.8071
		O	-9.08879	24.5224	-13.8105	12.0347	-11.0769	3.21253	-40.5255	-12.568	-24.3722	8.61765	-8.84028	0.416775	-5.29899	-17.9731	-8.84028	18.1232	8.67978	-4.4292	13.2151	10.1087	9.98447	9.79808	17.0049	-2.1926
		P	18.5581	23.2798	20.7947	98.8895	98.3924	97.5227	-0.515144	-0.204504	-8.6539	97.8333	99.5107	96.2801	-27.168	-14.9909	-11.5118	100.07	99.2622	99.4486	7.18871	5.94616	-11.0769	101.002	101.188	100.878
