# Supplementary material for: High-throughput phenotypic screen identifies a new family of potent anti-amoebic compounds
Source: PLoS One. 2023 May 9;18(5):e0280232. doi: 10.1371/journal.pone.0280232 (PMC10168566; doi:10.1371/journal.pone.0280232)
Supplement: S3 Dataset — (XLSX) [file pone.0280232.s003.xlsx]

## Sheet: JNJ001
	Raw luciferase reads:														% inhibition:
															Media	G8						Media	Nodrug	DMSO	MNZ	Media
	1	2	3	4	5	6	7	8	9	10	11	12			1	2	3	4	5	6	7	8	9	10	11	12	Drug Conc.
A	3880	74120	63360	58880	64560	64120	63280	12080	4918840	3872360	77760	3720		A	101.424	99.8145	100.061	100.164	100.034	100.044	100.063	101.236	-11.2175	12.7659	99.7311	101.428	2.7777
B	5040	83640	59240	53520	54520	53080	49560	14360	5024720	3860320	58200	4520		B	101.398	99.5963	100.155	100.287	100.264	100.297	100.377	101.184	-13.6441	13.0418	100.179	101.41	1.38885
C	7800	1107720	839720	669240	837160	830120	576880	18040	5297080	4264720	56520	5400		C	101.334	76.1263	82.2683	86.1754	82.327	82.4884	88.2922	101.1	-19.8861	3.7737	100.218	101.389	0.694425
D	10880	2994440	2519840	2326840	2650720	2272960	2000040	21320	5544840	4552360	63920	6400		D	101.264	32.8862	43.7631	48.1863	40.7636	49.4211	55.676	101.025	-25.5643	-2.81847	100.048	101.366	0.347212
E	14320	3896280	3748880	3749520	3986040	3983680	3671840	24720	5445800	4636280	61200	6760		E	101.185	12.2177	15.5958	15.5811	10.1605	10.2146	17.3614	100.947	-23.2945	-4.74176	100.111	101.358	0.173606
F	15240	4484520	4386240	4307120	4449800	4539240	4284120	26640	5515400	4596720	60160	7640		F	101.164	-1.26371	0.988689	2.80197	-0.467989	-2.51779	3.32909	100.903	-24.8896	-3.83512	100.134	101.338	0.0868031
G	15160	4340280	4339280	4582200	4596120	4399920	4304480	25840	5676920	4701560	64760	7160		G	101.166	2.04201	2.06492	-3.50235	-3.82137	0.675169	2.86248	100.921	-28.5913	-6.23786	100.029	101.349	0.0434016
H	13720	4287480	4710720	4619720	4864080	4586960	4878720	23040	5447280	4950720	85680	5920		H	101.199	3.25208	-6.44779	-4.36224	-9.96252	-3.61144	-10.298	100.985	-23.3284	-11.9481	99.5495	101.377	0.0217008
		0% Inh	100% Inh	S/B	Z'										Raw Values:
	Mean	4429380	66025	67.0864	0.721248											99.8145	100.061	100.164	100.034	100.044	100.063
	SD	395154	10277													99.5963	100.155	100.287	100.264	100.297	100.377
	%CV	8.9212	15.5653													76.1263	82.2683	86.1754	82.327	82.4884	88.2922
																32.8862	43.7631	48.1863	40.7636	49.4211	55.676
																12.2177	15.5958	15.5811	10.1605	10.2146	17.3614
																-1.26371	0.988689	2.80197	-0.467989	-2.51779	3.32909
																2.04201	2.06492	-3.50235	-3.82137	0.675169	2.86248
																3.25208	-6.44779	-4.36224	-9.96252	-3.61144	-10.298

## Sheet: Plate 1
	Raw luciferase reads:														% inhibition:
															JNJ006			JNJ014			JNJ003			Nodrug	DMSO	MNZ
	1	2	3	4	5	6	7	8	9	10	11	12			1	2	3	4	5	6	7	8	9	10	11	12	Drug Conc.
A	786440	834600	765400	368800	345320	248760	123200	112560	115440	3156000	2594200	164680		A	85.1278	84.0339	85.6057	94.6144	95.1477	97.341	100.193	100.435	100.369	31.3041	44.0652	99.2509	25	1.39794
B	1222680	1087520	1012560	1900240	1657000	1801040	148640	138960	138440	3272400	2530880	111400		B	75.2188	78.2889	79.9916	59.8282	65.3534	62.0815	99.6152	99.8351	99.8469	28.6601	45.5035	100.461	12.5	1.09691
C	2332080	2184560	1980160	2563680	2650040	2478120	1310520	1088760	1211760	4049160	3204840	122280		C	50.0192	53.37	58.0129	44.7584	42.7968	46.7019	73.2235	78.2607	75.4668	11.0163	30.1947	100.214	6.25	0.79588
D	3769440	3538760	3256280	3604280	3298360	3343960	3145720	3699320	3954000	3992520	3400080	128440		D	17.37	22.6099	29.0263	21.1216	28.0705	27.0347	31.5376	18.9628	13.1778	12.3029	25.7599	100.074	3.125	0.49485
E	3695080	3555360	3388840	3716880	3661160	3600160	3877560	3994880	4071840	4802720	3784960	294720		E	19.0591	22.2328	26.0152	18.5639	19.8296	21.2152	14.9141	12.2492	10.5011	-6.10055	17.0175	96.2971	1.5625	0.19382
F	4059120	4071800	3887360	3941920	4140920	4054640	4351200	4375000	4473200	5749040	3552800	2459960		F	10.7901	10.502	14.6915	13.4522	8.932	10.8918	4.15557	3.61496	1.38438	-27.5959	22.2909	47.1144	0.78125	-0.10721
G	4031760	4105960	4051280	4177800	4268160	4307280	4509920	4776480	4716960	5394920	3898920	429280		G	11.4115	9.72611	10.9681	8.09429	6.04179	5.1532	0.5503	-5.50451	-4.15254	-19.5522	14.4289	93.2406	0.390625	-0.40824
H	4594800	4458560	4322160	4602560	4447840	4352960	4750400	4684120	4593920	5553000	4066720	160560		H	-1.37772	1.71692	4.8152	-1.55398	1.96043	4.11559	-4.91212	-3.40659	-1.35773	-23.1429	10.6174	99.3445	0.195312	-0.70927
		0% Inh	100% Inh	S/B	Z'										Raw Values:
	Mean	4.53415e+06	131700	34.4278	0.884314										85.1278	84.0339	85.6057	94.6144	95.1477	97.341	100.193	100.435	100.369
	SD	146679	23087.8												75.2188	78.2889	79.9916	59.8282	65.3534	62.0815	99.6152	99.8351	99.8469
	%CV	3.23499	17.5306												50.0192	53.37	58.0129	44.7584	42.7968	46.7019	73.2235	78.2607	75.4668
															17.37	22.6099	29.0263	21.1216	28.0705	27.0347	31.5376	18.9628	13.1778
															19.0591	22.2328	26.0152	18.5639	19.8296	21.2152	14.9141	12.2492	10.5011
															10.7901	10.502	14.6915	13.4522	8.932	10.8918	4.15557	3.61496	1.38438
															11.4115	9.72611	10.9681	8.09429	6.04179	5.1532	0.5503	-5.50451	-4.15254
															-1.37772	1.71692	4.8152	-1.55398	1.96043	4.11559	-4.91212	-3.40659	-1.35773

## Sheet: Plate 2
	Raw luciferase reads:														% inhibition:
															JNJ015			JNJ016			JNJ017			Nodrug	DMSO	MNZ
	1	2	3	4	5	6	7	8	9	10	11	12			1	2	3	4	5	6	7	8	9	10	11	12	Drug Conc.
A	728760	597480	536160	1104800	977880	923600	1478920	1126920	1205120	3208120	2772400	129120		A	87.5781	90.3653	91.6672	79.5944	82.289	83.4415	71.6514	79.1248	77.4645	34.9387	44.1895	100.309	25
B	2084120	1906000	1824440	2298760	2120480	2177320	2308960	2220760	2423640	3243000	2607520	105880		B	58.8024	62.5841	64.3157	54.2454	58.0304	56.8237	54.0288	55.9014	51.594	34.1981	47.6901	100.803	12.5
C	2714280	2741600	2563040	2616640	2497080	2592160	3267520	3085080	3130440	3936160	3424200	123080		C	45.4234	44.8434	48.6344	47.4964	50.0348	48.0162	33.6776	37.551	36.5879	19.4816	30.3511	100.437	6.25
D	3775120	3602680	3699920	3508120	3307840	3180600	3479840	3265320	3500360	4128880	3561480	141400		D	22.9007	26.5618	24.4972	28.5694	32.8215	35.523	29.1698	33.7243	28.7341	15.39	27.4365	100.048	3.125
E	3691720	3644320	3728080	3675840	3625880	3561920	3865400	3601880	3736440	4572760	3783640	146880		E	24.6713	25.6777	23.8994	25.0085	26.0692	27.4271	20.9839	26.5787	23.7219	5.96593	22.7198	99.9321	1.5625
F	4389520	4346680	4194800	4078240	4098360	3970240	3903720	4040920	3861000	4701840	3868880	145680		F	9.85631	10.7658	13.9904	16.4651	16.0379	18.7581	20.1704	17.2575	21.0773	3.22542	20.91	99.9575	0.78125
G	4327520	4452640	4274960	4204680	4293600	4262680	4312920	4288280	4763920	5764840	4634760	167320		G	11.1726	8.5162	12.2885	13.7807	11.8928	12.5493	11.4826	12.0057	1.9074	-19.3432	4.6496	99.4981	0.390625
H	4864920	4823400	4701320	4959120	4880160	4961880	4949600	4563120	4980320	5555200	4495520	190080		H	-0.236939	0.644575	3.23646	-2.2369	-0.5605	-2.2955	-2.03478	6.1706	-2.687	-14.8923	7.60582	99.0149	0.195312
		0% Inh	100% Inh	S/B	Z'										Raw Values:
	Mean	4853760	143680	33.7817	0.893973										87.5781	90.3653	91.6672	79.5944	82.289	83.4415	71.6514	79.1248	77.4645
	SD	140288	26176.4												58.8024	62.5841	64.3157	54.2454	58.0304	56.8237	54.0288	55.9014	51.594
	%CV	2.8903	18.2186												45.4234	44.8434	48.6344	47.4964	50.0348	48.0162	33.6776	37.551	36.5879
															22.9007	26.5618	24.4972	28.5694	32.8215	35.523	29.1698	33.7243	28.7341
															24.6713	25.6777	23.8994	25.0085	26.0692	27.4271	20.9839	26.5787	23.7219
															9.85631	10.7658	13.9904	16.4651	16.0379	18.7581	20.1704	17.2575	21.0773
															11.1726	8.5162	12.2885	13.7807	11.8928	12.5493	11.4826	12.0057	1.9074
															-0.236939	0.644575	3.23646	-2.2369	-0.5605	-2.2955	-2.03478	6.1706	-2.687

## Sheet: Plate 3
	Raw luciferase reads:														% inhibition:
															JNJ010			JNJ011			JNJ013			Nodrug	DMSO	MNZ
	1	2	3	4	5	6	7	8	9	10	11	12			1	2	3	4	5	6	7	8	9	10	11	12	Drug Conc.
A	140400	131360	120120	747480	678520	738880	2096720	1734840	1688960	3175280	2597160	87680		A	98.9303	99.1512	99.426	84.092	85.7775	84.3022	51.1137	59.9588	61.0802	24.7515	38.8819	100.219	25
B	1161720	971760	847400	1838600	1476400	1327760	2467400	2428880	2187880	3068840	2397480	83880		B	73.9671	78.6101	81.6497	57.4227	66.2757	69.9087	42.0535	42.9951	48.8856	27.3531	43.7625	100.312	12.5
C	2275280	2454560	2325160	2933600	3031080	2703560	2997920	2949560	3020960	3704760	3182840	90000		C	46.7494	42.3674	45.5302	30.6586	28.276	36.2813	29.0865	30.2685	28.5234	11.8099	24.5667	100.162	6.25
D	3419000	3361360	3457080	3700800	3681000	3332440	3237400	3599960	3559920	4230200	3262320	95960		D	18.7944	20.2033	17.8637	11.9067	12.3906	20.9102	23.2331	14.3714	15.3501	-1.03298	22.624	100.016	3.125
E	3795640	3628120	3491840	3707640	3663160	3511840	3669480	3923920	3748040	4552800	3613920	105280		E	9.58858	13.6831	17.0141	11.7395	12.8267	16.5252	12.6722	6.45315	10.752	-8.918	14.0302	99.7887	1.5625
F	3834880	4045080	3980440	3891000	3920120	3740960	3886560	3803080	3853040	4567840	3682360	97640		F	8.62947	3.49174	5.07168	7.25778	6.54603	10.9251	7.3663	9.40673	8.1856	-9.28561	12.3574	99.9754	0.78125
G	3795560	3755240	3948280	4022880	3944200	3908000	4248040	3982960	4276080	4922160	3788440	104120		G	9.59053	10.576	5.85774	4.03436	5.95746	6.84226	-1.46902	5.01009	-2.15438	-17.9459	9.76456	99.8171	0.390625
H	4011600	4143160	4236520	4263840	4188320	4221240	4230160	4068040	4328560	4913040	4102800	108520		H	4.31006	1.09446	-1.18745	-1.85521	-0.00934231	-0.813976	-1.032	2.93055	-3.4371	-17.723	2.08095	99.7095	0.195312
		0% Inh	100% Inh	S/B	Z'										Raw Values:
	Mean	4.18794e+06	96635	43.3377	0.920913										98.9303	99.1512	99.426	84.092	85.7775	84.3022	51.1137	59.9588	61.0802
	SD	98908.7	8947.35												73.9671	78.6101	81.6497	57.4227	66.2757	69.9087	42.0535	42.9951	48.8856
	%CV	2.36175	9.25891												46.7494	42.3674	45.5302	30.6586	28.276	36.2813	29.0865	30.2685	28.5234
															18.7944	20.2033	17.8637	11.9067	12.3906	20.9102	23.2331	14.3714	15.3501
															9.58858	13.6831	17.0141	11.7395	12.8267	16.5252	12.6722	6.45315	10.752
															8.62947	3.49174	5.07168	7.25778	6.54603	10.9251	7.3663	9.40673	8.1856
															9.59053	10.576	5.85774	4.03436	5.95746	6.84226	-1.46902	5.01009	-2.15438
															4.31006	1.09446	-1.18745	-1.85521	-0.00934231	-0.813976	-1.032	2.93055	-3.4371

## Sheet: Plate 4
	Raw luciferase reads:														% inhibition:
															JNJ008			JNJ005			JNJ012			Nodrug	DMSO	MNZ
	1	2	3	4	5	6	7	8	9	10	11	12			1	2	3	4	5	6	7	8	9	10	11	12	Drug Conc.
A	2466080	2493240	2517520	855080	826040	815640	131520	117760	283960	3204520	2802520	112680		A	48.1109	47.5098	46.9724	83.7649	84.4076	84.6378	99.7785	100.083	96.4047	31.768	40.6649	100.195	25
B	2464480	2391920	2303200	1024480	933920	885240	94400	846960	1069520	3565560	2717760	101520		B	48.1463	49.7522	51.7157	80.0158	82.0201	83.0974	100.6	83.9446	79.019	23.7776	42.5408	100.442	12.5
C	3261560	3335120	3240120	2174360	2083960	2109440	2901240	2771400	2788160	4130240	3215120	109840		C	30.5056	28.8776	30.9801	54.5671	56.5678	56.0039	38.4801	41.3537	40.9827	11.2803	31.5334	100.258	6.25
D	3950400	3889760	3868000	3921160	3358320	3400760	3529520	3475680	3335200	4135440	3469400	120160		D	15.2605	16.6025	17.0841	15.9076	28.3642	27.4249	24.5752	25.7668	28.8759	11.1653	25.9058	100.03	3.125
E	3763920	3697160	3624480	3609040	3561160	3488960	3050640	3628120	3760160	4549320	3784240	122760		E	19.3876	20.8651	22.4736	22.8153	23.875	25.4729	35.1736	22.3931	19.4708	2.00542	18.9379	99.9723	1.5625
F	4187640	4103760	4095360	4011760	3951320	3884440	3984360	3943200	3994160	4805400	3702040	123000		F	10.01	11.8664	12.0523	13.9025	15.2401	16.7203	14.5089	15.4198	14.292	-3.66204	20.7571	99.967	0.78125
G	4089320	3925080	4072840	4171440	3999040	4094920	4242200	4144240	4237080	5167520	4050880	136360		G	12.186	15.8209	12.5507	10.3685	14.184	12.062	8.80248	10.9705	8.91579	-11.6763	13.0367	99.6713	0.390625
H	4663320	4430360	4430760	4607920	4699080	4686360	4785440	4769160	4687000	5329960	4438680	145760		H	-0.517585	4.6382	4.62934	0.708507	-1.30901	-1.0275	-3.2203	-2.85999	-1.04166	-15.2714	4.45406	99.4633	0.195312
		0% Inh	100% Inh	S/B	Z'										Raw Values:
	Mean	4.63993e+06	121510	38.1856	0.904272										48.1109	47.5098	46.9724	83.7649	84.4076	84.6378	99.7785	100.083	96.4047
	SD	129898	14282.6												48.1463	49.7522	51.7157	80.0158	82.0201	83.0974	100.6	83.9446	79.019
	%CV	2.79956	11.7543												30.5056	28.8776	30.9801	54.5671	56.5678	56.0039	38.4801	41.3537	40.9827
															15.2605	16.6025	17.0841	15.9076	28.3642	27.4249	24.5752	25.7668	28.8759
															19.3876	20.8651	22.4736	22.8153	23.875	25.4729	35.1736	22.3931	19.4708
															10.01	11.8664	12.0523	13.9025	15.2401	16.7203	14.5089	15.4198	14.292
															12.186	15.8209	12.5507	10.3685	14.184	12.062	8.80248	10.9705	8.91579
															-0.517585	4.6382	4.62934	0.708507	-1.30901	-1.0275	-3.2203	-2.85999	-1.04166

## Sheet: Plate 5
	Raw luciferase reads:														% inhibition:
															JNJ007			JNJ018			JNJ004			Nodrug	DMSO	MNZ
	1	2	3	4	5	6	7	8	9	10	11	12			1	2	3	4	5	6	7	8	9	10	11	12	Drug Conc.
A	786440	834600	765400	368800	345320	248760	123200	112560	115440	3156000	2594200	164680		A	92.5307	91.3416	93.0502	102.842	103.422	105.806	108.906	109.169	109.098	34.0264	47.8972	107.882	25
B	1222680	1087520	1012560	1900240	1657000	1801040	148640	138960	138440	3272400	2530880	111400		B	81.7599	85.097	86.9478	65.031	71.0366	67.4803	108.278	108.517	108.53	31.1525	49.4605	109.197	12.5
C	2332080	2184560	1980160	2563680	2650040	2478120	1310520	1088760	1211760	4049160	3204840	122280		C	54.3689	58.0112	63.0578	48.6507	46.5185	50.7632	79.5912	85.0664	82.0295	11.9743	32.8205	108.929	6.25
D	3769440	3538760	3256280	3604280	3298360	3343960	3145720	3699320	3954000	3992520	3400080	128440		D	18.8806	24.576	31.5505	22.9584	30.5115	29.3856	34.2802	20.6118	14.3238	13.3727	28	108.777	3.125
E	3695080	3555360	3388840	3716880	3661160	3600160	3877560	3994880	4071840	4802720	3784960	294720		E	20.7165	24.1662	28.2776	20.1783	21.554	23.0601	16.2111	13.3145	11.4143	-6.63106	18.4974	104.671	1.5625
F	4059120	4071800	3887360	3941920	4140920	4054640	4351200	4375000	4473200	5749040	3552800	2459960		F	11.7284	11.4153	15.9691	14.622	9.70875	11.839	4.51694	3.92932	1.50477	-29.9957	24.2294	51.2116	0.78125
G	4031760	4105960	4051280	4177800	4268160	4307280	4509920	4776480	4716960	5394920	3898920	429280		G	12.4039	10.5719	11.922	8.79818	6.5672	5.60133	0.598155	-5.9832	-4.51365	-21.2524	15.6837	101.349	0.390625
H	4594800	4458560	4322160	4602560	4447840	4352960	4750400	4684120	4593920	5553000	4066720	160560		H	-1.49753	1.86623	5.23394	-1.68912	2.13091	4.47349	-5.33928	-3.70283	-1.4758	-25.1554	11.5407	107.984	0.195312
		0% Inh	100% Inh	S/B	Z'										Raw Values:
	Mean	4.53415e+06	483915	9.36972	0.294453										92.5307	91.3416	93.0502	102.842	103.422	105.806	108.906	109.169	109.098
	SD	146679	805864												81.7599	85.097	86.9478	65.031	71.0366	67.4803	108.278	108.517	108.53
	%CV	3.23499	166.53												54.3689	58.0112	63.0578	48.6507	46.5185	50.7632	79.5912	85.0664	82.0295
															18.8806	24.576	31.5505	22.9584	30.5115	29.3856	34.2802	20.6118	14.3238
															20.7165	24.1662	28.2776	20.1783	21.554	23.0601	16.2111	13.3145	11.4143
															11.7284	11.4153	15.9691	14.622	9.70875	11.839	4.51694	3.92932	1.50477
															12.4039	10.5719	11.922	8.79818	6.5672	5.60133	0.598155	-5.9832	-4.51365
															-1.49753	1.86623	5.23394	-1.68912	2.13091	4.47349	-5.33928	-3.70283	-1.4758

## Sheet: Plate 6
	Raw luciferase reads:														% inhibition:
															JNJ019			JNJ002			JNJ009			Nodrug	DMSO	MNZ
	1	2	3	4	5	6	7	8	9	10	11	12			1	2	3	4	5	6	7	8	9	10	11	12	Drug Conc.
A	1417360	1287400	1284000	283160	231200	250680	2297160	2195320	1885800	3988520	3986920	157920		A	75.3635	77.9268	77.9938	97.7337	98.7585	98.3743	58.011	60.0196	66.1243	24.6518	24.6833	100.204	25
B	3640560	3219280	3321800	1102080	847600	965600	2309160	2146040	2104840	4129880	4451320	143640		B	31.5147	39.8237	37.8017	81.5819	86.6011	84.2737	57.7743	60.9915	61.8041	21.8637	15.5238	100.485	12.5
C	3753880	3633200	3210600	1722640	1526880	1463680	3364520	3218040	3262080	4467000	4582640	147560		C	29.2796	31.6598	39.9949	69.3424	73.2034	74.4499	36.9591	39.8482	38.9796	15.2146	12.9338	100.408	6.25
D	4395720	4067240	4442280	3304600	3253480	3147320	4133240	4153240	3932720	4832280	4369400	162200		D	16.6204	23.0991	15.7021	38.1409	39.1492	41.243	21.7974	21.4029	25.7523	8.01003	17.1395	100.119	3.125
E	4527800	4293960	4505520	4355040	3907000	4027000	4353240	4304320	4233360	5287160	4864280	168120		E	14.0154	18.6275	14.4548	17.4228	26.2596	23.8928	17.4583	18.4231	19.8227	-0.961708	7.37888	100.003	1.5625
F	4956280	4691160	4635520	4650840	4424840	4396400	4615200	4473240	4423680	5247720	6602560	162240		F	5.56434	10.7934	11.8908	11.5886	16.0461	16.607	12.2916	15.0915	16.069	-0.183821	-26.9057	100.119	0.78125
G	4885960	4710280	4623480	4819320	4592240	4779560	4853080	4798920	5022640	5816720	5960040	185800		G	6.95128	10.4163	12.1283	8.26564	12.7444	9.04984	7.59978	8.668	4.2555	-11.4064	-14.2331	99.654	0.390625
H	5262760	5247600	5242880	5399280	5131000	5051360	5538040	5183120	5089560	5871080	5742240	218560		H	-0.48046	-0.181454	-0.0883604	-3.17308	2.11828	3.68905	-5.90989	1.0903	2.93562	-12.4785	-9.93739	99.0078	0.195312
		0% Inh	100% Inh	S/B	Z'										Raw Values:
	Mean	5238400	168255	31.1337	0.895035										75.3635	77.9268	77.9938	97.7337	98.7585	98.3743	58.011	60.0196	66.1243
	SD	153335	24060.3												31.5147	39.8237	37.8017	81.5819	86.6011	84.2737	57.7743	60.9915	61.8041
	%CV	2.92713	14.2999												29.2796	31.6598	39.9949	69.3424	73.2034	74.4499	36.9591	39.8482	38.9796
															16.6204	23.0991	15.7021	38.1409	39.1492	41.243	21.7974	21.4029	25.7523
															14.0154	18.6275	14.4548	17.4228	26.2596	23.8928	17.4583	18.4231	19.8227
															5.56434	10.7934	11.8908	11.5886	16.0461	16.607	12.2916	15.0915	16.069
															6.95128	10.4163	12.1283	8.26564	12.7444	9.04984	7.59978	8.668	4.2555
															-0.48046	-0.181454	-0.0883604	-3.17308	2.11828	3.68905	-5.90989	1.0903	2.93562
