# Supplementary material for: High-throughput phenotypic screen identifies a new family of potent anti-amoebic compounds
Source: PLoS One. 2023 May 9;18(5):e0280232. doi: 10.1371/journal.pone.0280232 (PMC10168566; doi:10.1371/journal.pone.0280232)
Supplement: S4 Dataset — (XLSX) [file pone.0280232.s004.xlsx]

## Sheet: MNZ_cellcount
Cells/mL				%inhib_1	%inhib_2	%inhib_3		Conc (uM)
0	0	0		100	100	100		25
43400	47000	28900		88.5789	87.6316	92.3947		12.5
134000	152000	127000		64.7368	60	66.5789		6.25
195000	170000	257000		48.6842	55.2632	32.3684		3.125
232000	235000	322000		38.9474	38.1579	15.2632		1.5625
195000	246000	289000		48.6842	35.2632	23.9474		0.78125
271000	250000	300000		28.6842	34.2105	21.0526		0.390625
400000	300000	282000		-5.26316	21.0526	25.7895		0.195312
413000	362000	365000	380000	0				ND
242000	279000	221000	247333	34.9123				DMSO
					EC50=	7.905

## Sheet: G8_cellcount
Cells/mL				%inhib_1	%inhib_2	%inhib_3		Conc (uM)
21400	39800	36200		111.332	105.619	106.737		25
18100	18100	65100		112.356	112.356	97.7647		12.5
54300	32600	50700		101.118	107.855	102.235		6.25
39800	65100	101000		105.619	97.7647	86.6191		3.125
54300	65100	210000		101.118	97.7647	52.7786		1.5625
203000	170000	170000		54.9519	65.1971	65.1971		0.78125
438000	434000	253000		-18.0068	-16.765	39.4287		0.390625
441000	402000	405000		-18.9382	-6.83018	-7.76156		0.195312
470000	460000	210000	380000					DMSO
57900	57900	57900	57900					MNZ
					EC50=	0.6505

## Sheet: G8_CTG
	Raw luciferase reads:														% inhibition:
																G8
	1	2	3	4	5	6	7	8	9	10	11	12			1	2	3	4	5	6	7	8	9	10	11	12	Drug Conc.
A		74840	95800	91440										A	103.051	101.415	100.956	101.052	103.051	103.051	103.051	103.051	103.051	103.051	103.051	103.051	25
B		80840	92960	204880										B	103.051	101.284	101.019	98.5715	103.051	103.051	103.051	103.051	103.051	103.051	103.051	103.051	12.5
C		91920	113760	127880		5646960	5434920	5568520						C	103.051	101.041	100.564	100.255	103.051	-20.4154	-15.7793	-18.7003	103.051	103.051	103.051	103.051	6.25
D		107360	125320	131120		6141240	6034280	6160240						D	103.051	100.704	100.311	100.184	103.051	-31.2224	-28.8838	-31.6378	103.051	103.051	103.051	103.051	3.125
E		145440	121280	196560		4743560	4710920	4685200						E	103.051	99.8711	100.399	98.7534	103.051	-0.663215	0.0504335	0.612782	103.051	103.051	103.051	103.051	1.5625
F		1524720	1820600	2404840		137800	141720	139120						F	103.051	69.7142	63.2451	50.4711	103.051	100.038	99.9525	100.009	103.051	103.051	103.051	103.051	0.78125
G		2576680	3083840	3455160										G	103.051	46.714	35.6253	27.5067	103.051	103.051	103.051	103.051	103.051	103.051	103.051	103.051	0.390625
H		2943880	3043080	3517200										H	103.051	38.6854	36.5165	26.1502	103.051	103.051	103.051	103.051	103.051	103.051	103.051	103.051	0.195312
		0% Inh	100% Inh	S/B	Z'										Raw Values:
	Mean	4.71323e+06	139547	33.7753	0.979507											101.415	100.956	101.052
	SD	29248.3	1994.53					EC50=	0.8359							101.284	101.019	98.5715
	%CV	0.620558	1.42929													101.041	100.564	100.255
																100.704	100.311	100.184
																99.8711	100.399	98.7534
																69.7142	63.2451	50.4711
																46.714	35.6253	27.5067
																38.6854	36.5165	26.1502
