# Supplementary material for: High-throughput phenotypic screen identifies a new family of potent anti-amoebic compounds
Source: PLoS One. 2023 May 9;18(5):e0280232. doi: 10.1371/journal.pone.0280232 (PMC10168566; doi:10.1371/journal.pone.0280232)
Supplement: S5 Dataset — (XLSX) [file pone.0280232.s005.xlsx]

## Sheet: JNJ001
		1	2	3	4	5	6	7	8	9	10	11	12
	A
	B		32569	31535	31260	31826	31102	30194	30955	30236	30369	30106							JNJ001 Conc: (uM)
	C		1812592	2627775	2655054	2663980	2634078	2637741	2630926	2653480	2627749	1861944						Ponatinib	25	12.5	6.125	3.0625	1.53125	0.765625	No Drug	DMSO	Ponatinib
	D		1831481	2650847	2655583	2639815	2636172	2658203	2652429	2672378	2656119	1904589						105.638	4.25678	0.864178	-0.24592	3.47289	3.01734	3.8649	1.05993	4.26001	99.5007
	E		1816183	2635133	2640351	2640351	2656632	2645631	2636158	2663452	2660281	1908119						103.289	1.38739	0.798388	2.7594	3.21247	0.472547	1.19064	-1.29035	0.731727	94.197
	F		1838073	2645046	2652429	2647716	2656108	2657156	2670260	2673409	2689153	1890451						105.192	3.34169	2.69274	2.69274	0.667927	2.03609	3.21421	-0.180254	0.214113	93.758
	G		29350	28259	28349	28333	28291	28335	28921	28990	27918	34298						102.469	2.10884	1.19064	1.77678	0.733095	0.602759	-1.02694	-1.41857	-3.3766	95.9553
	H
			0% Inh	100% Inh	S/B	Z'
		Mean	2.662e+06	1857929	1.43278	0.787342
		SD	17970.3	39027.3
		%CV	0.675067	2.10058

## Sheet: Ponatinib
	Raw luciferase reads:													% inhibition:
																Ponatinib Conc: (uM)
															Media	25	12.5	6.25	3.125	1.5625	0.78125	DMSO	Media
		23160	1620	3140	525120	941140	1029520	1025900	1051040	1520					98.0021	100.01	99.8681	51.2147	12.4378	4.20001	4.53743	2.19415	100.019
		28960	1820	7420	704540	1089540	1103820	1111960	1033200	1880					97.4614	99.9911	99.4692	34.4911	-1.39441	-2.72544	-3.48416	3.857	99.9856
		560	1980	64800	984720	1191140	1189680	1183500	1104480	1820					100.109	99.9762	94.1208	8.37578	-10.8645	-10.7284	-10.1524	-2.78696	99.9911
		440	1600	2900	1043840	1117260	1238660	1162960	1109600	1680					100.12	100.012	99.8905	2.86525	-3.97817	-15.2938	-8.23783	-3.26419	100.004
		0% Inh	100% Inh	S/B	Z'
	Mean	1074580	1725	622.945	0.892623
	SD	38239.8	160.312
	%CV	3.55858	9.29346

## Sheet: Neratinib
	Raw luciferase reads:														% inhibition:
																	Neratinib Conc: (uM)
																Media	25	12.5	6.25	3.125	1.5625	0.78125	DMSO	Pon	Media
		12280	6084540	6582440	6595660	6644520	6723040	6648780	6151980	27500	4680					100.195	-0.730652	-9.00617	-9.22589	-10.038	-11.3431	-10.1088	-1.85156	99.9424	100.322
		15920	6448020	6845240	6745420	6872620	6589480	6383660	5924460	25020	6400					100.135	-6.77199	-13.3741	-11.715	-13.8292	-9.12318	-5.70228	1.93001	99.9836	100.293
		17340	6424560	6664160	6826900	6879300	6701080	6437720	6146020	22680	7580					100.111	-6.38207	-10.3644	-13.0693	-13.9402	-10.9781	-6.6008	-1.7525	100.023	100.273
		12540	6882400	7145860	7268980	6739300	6616560	6378800	5939860	20940	6820					100.191	-13.9918	-18.3707	-20.417	-11.6133	-9.57327	-5.6215	1.67405	100.051	100.286
		0% Inh	100% Inh	S/B	Z'										Raw Values:
	Mean	6040580	24035	251.324	0.936064
	SD	125374	2851.4														-0.730652	-9.00617	-9.22589	-10.038	-11.3431	-10.1088
	%CV	2.07553	11.8635														-6.77199	-13.3741	-11.715	-13.8292	-9.12318	-5.70228
																	-6.38207	-10.3644	-13.0693	-13.9402	-10.9781	-6.6008
																	-13.9918	-18.3707	-20.417	-11.6133	-9.57327	-5.6215

## Sheet: Olmutinib
	Raw luciferase reads:														% inhibition:
																	Olmutinib Conc: (uM)
																Media	25	12.5	6.25	3.125	1.5625	0.78125	DMSO	Pon	Media
		11240	5765740	6295580	6433740	6581480	6513840	6279520	6325060	12720	4060					100.295	8.70861	0.275897	-1.923	-4.27437	-3.19784	0.531501	-0.193295	100.271	100.409
		14120	7008800	7288280	7269240	7014340	6915140	6739660	6323520	18220	5960					100.249	-11.0754	-15.5235	-15.2205	-11.1636	-9.58476	-6.7919	-0.168785	100.184	100.379
		14900	6747280	7096680	6810840	6820020	7135680	6944260	6720680	72980	6040					100.237	-6.91317	-12.4741	-7.92477	-8.07087	-13.0948	-10.0482	-6.48982	99.3122	100.378
		10540	7372000	7365840	6878080	6948520	6598440	6615080	5882400	15140	5320					100.306	-16.856	-16.7579	-8.99493	-10.116	-4.5443	-4.80913	6.8519	100.233	100.389
		0% Inh	100% Inh	S/B	Z'										Raw Values:
	Mean	6312915	29765	212.092	0.82268
	SD	342479	28897.8													8.70861	0.275897	-1.923	-4.27437	-3.19784	0.531501
	%CV	5.42505	97.0865													-11.0754	-15.5235	-15.2205	-11.1636	-9.58476	-6.7919
																-6.91317	-12.4741	-7.92477	-8.07087	-13.0948	-10.0482
																-16.856	-16.7579	-8.99493	-10.116	-4.5443	-4.80913

## Sheet: Metronidazole
	Raw luciferase reads:														% inhibition:
																	Metronidzole Conc: (uM)
																Media	25	12.5	6.25	3.125	1.5625	0.78125	DMSO	Pon	Media
		9560	4779300	4942900	5170760	5289640	5319560	5276900	5111060	10380	4100					100.052	6.42588	3.21456	-1.25813	-3.59163	-4.17893	-3.34156	-0.0862698	100.035	100.159
		11380	5303880	5556320	5489440	5596340	5429560	5490540	5136920	13540	5260					100.016	-3.87115	-8.82632	-7.51352	-9.61187	-6.33813	-7.53512	-0.593878	99.9734	100.136
		11780	5085800	5314380	5485160	5556860	5372420	5413700	5137940	13240	5220					100.008	0.409561	-4.07726	-7.42951	-8.83692	-5.21653	-6.02682	-0.6139	99.9793	100.137
		9040	5778600	5929620	5999260	5640080	5593620	5241820	5040740	11580	4400					100.062	-13.1895	-16.1539	-17.5208	-10.4705	-9.55848	-2.65297	1.29405	100.012	100.153
		0% Inh	100% Inh	S/B	Z'										Raw Values:
	Mean	5106665	12185	419.094	0.972231
	SD	45676.1	1480.21													6.42588	3.21456	-1.25813	-3.59163	-4.17893	-3.34156
	%CV	0.89444	12.1478													-3.87115	-8.82632	-7.51352	-9.61187	-6.33813	-7.53512
																0.409561	-4.07726	-7.42951	-8.83692	-5.21653	-6.02682
																-13.1895	-16.1539	-17.5208	-10.4705	-9.55848	-2.65297
