# Supplementary material for: High-throughput phenotypic screen identifies a new family of potent anti-amoebic compounds
Source: PLoS One. 2023 May 9;18(5):e0280232. doi: 10.1371/journal.pone.0280232 (PMC10168566; doi:10.1371/journal.pone.0280232)
Supplement: S6 Dataset — (XLSX) [file pone.0280232.s006.xlsx]

## Sheet: Sheet1
											G8			ND/DMSO	MNZ	Media
	T = 12hr		1	2	3	4	5	6			1	2	3	4	5	6	Drug Conc.
		A	523140	563780	614340	1896680	1056020	18100		A	78.4915	76.7418	74.5651	19.3567	55.5495	100.235	25
		B	656180	656160	703660	2378940	1301660	22860		B	72.7637	72.7646	70.7196	-1.40589	44.974	100.03	12.5
		C	1670320	1855140	1927560	2504640	1317220	24780		C	29.1022	21.1452	18.0273	-6.81762	44.3041	99.9473	6.25
		D	2285160	2817680	2893360	2744760	1516240	27240		D	2.6316	-20.2949	-23.5531	-17.1555	35.7358	99.8414	3.125
		E	2375000	2632720	2840840	2533600	816380	25900		E	-1.23626	-12.3318	-21.292	-8.06443		99.899	1.5625
		F	2207340	2774740	2811280	2526340	836060	25600		F	5.98197	-18.4462	-20.0193	-7.75187		99.912	0.78125
		G	1991400	2503160	2422600	2211540	787220	23360		G	15.2788	-6.75391	-3.28557	5.80115		100.008	0.390625
		H	1789400	2262400	2243300	2113660	720800	20600		H	23.9755	3.61148	4.43379	10.0152		100.127	0.195312
				0% Inh	100% Inh	S/B	Z'				Raw Values:
			Mean	2346285	23555	99.6088	0.71731				78.4915	76.7418	74.5651
			SD	215853	3018.3						72.7637	72.7646	70.7196
			%CV	9.19977	12.8138						29.1022	21.1452	18.0273
											2.6316	-20.2949	-23.5531
											-1.23626	-12.3318	-21.292
											5.98197	-18.4462	-20.0193
											15.2788	-6.75391	-3.28557
											23.9755	3.61148	4.43379
											G8			ND/DMSO	MNZ	Media
	T = 24hr		1	2	3	4	5	6			1	2	3	4	5	6	Drug Conc.
		A	197160	194080	187100	3718780	188980	14540		A	96.1519	96.2188	96.3705	19.6585	96.3296	100.119	25
		B	205340	186040	180820	4070880	173280	17920		B	95.9743	96.3935	96.5069	12.0105	96.6706	100.045	12.5
		C	363960	353840	345000	5130500	209700	19380		C	92.5289	92.7487	92.9407	-11.0056	95.8796	100.014	6.25
		D	892260	888720	807040	4841640	204820	19980		D	81.0536	81.1305	82.9047	-4.73129	95.9856	100	3.125
		E	3800940	4786760	4489420	5284280	1813380	20900		E	17.8739	-3.53924	2.91932	-14.3459		99.9805	1.5625
		F	4392340	5500600	5503660	4726860	1597100	20940		F	5.028	-19.0446	-19.1111	-2.23814		99.9796	0.78125
		G	4334140	5392320	5312340	4421140	1573200	20340		G	6.29217	-16.6927	-14.9554	4.40243		99.9927	0.390625
		H	4003240	4835080	4903780	4063000	1307300	26020		H	13.4797	-4.5888	-6.08104	12.1816		99.8693	0.195312
				0% Inh	100% Inh	S/B	Z'				Raw Values:
			Mean	4623820	20002.5	231.162	0.660891				96.1519	96.2188	96.3705
			SD	517179	3219.86						95.9743	96.3935	96.5069
			%CV	11.1851	16.0973						92.5289	92.7487	92.9407
											81.0536	81.1305	82.9047
											17.8739	-3.53924	2.91932
											5.028	-19.0446	-19.1111
											6.29217	-16.6927	-14.9554
											13.4797	-4.5888	-6.08104
											G8			ND/DMSO	MNZ	Media
	T = 36hr		1	2	3	4	5	6			1	2	3	4	5	6	Drug Conc.
		A	82280	88620	98680	4607100	113960	16340		A	99.023	98.9168	98.7482	23.1879	98.4921	100.128	25
		B	118340	113740	123800	6213800	130840	20860		B	98.4187	98.4958	98.3272	-3.74003	98.2092	100.052	12.5
		C	143060	134980	148680	6424280	136160	22940		C	98.0044	98.1398	97.9102	-7.26764	98.12	100.018	6.25
		D	265920	335240	323220	7120480	151320	26200		D	95.9453	94.7835	94.9849	-18.9358	97.8659	99.9629	3.125
		E	2646020	3182840	3376220	5936500	2398200	27380		E	56.0553	47.0583	43.8172	0.907459		99.9431	1.5625
		F	4300380	5185900	5937880	6245540	2626580	27720		F	28.3285	13.4874	0.884331	-4.27199		99.9374	0.78125
		G	3871000	4593980	5226220	5464400	2697740	26000		G	35.5248	23.4078	12.8116	8.81976		99.9663	0.390625
		H	3577240	4304940	4723440	6316140	2137520	24460		H	40.4482	28.2521	21.2381	-5.45523		99.9921	0.195312
				0% Inh	100% Inh	S/B	Z'				Raw Values:
			Mean	5990645	23987.5	249.74	0.803161				99.023	98.9168	98.7482
			SD	387636	3853.98						98.4187	98.4958	98.3272
			%CV	6.47068	16.0666						98.0044	98.1398	97.9102
											95.9453	94.7835	94.9849
											56.0553	47.0583	43.8172
											28.3285	13.4874	0.884331
											35.5248	23.4078	12.8116
											40.4482	28.2521	21.2381
											G8			ND/DMSO	MNZ	Media
	T = 48hr		1	2	3	4	5	6			1	2	3	4	5	6	Drug Conc.
		A	173720	160460	152740	7426360	142460	22640		A	98.2216	98.3863	98.4822	8.15319	98.6098	100.098	25
		B	195340	168940	162940	8562140	123540	27840		B	97.9531	98.281	98.3555	-5.95173	98.8448	100.033	12.5
		C	203820	204800	187440	10812360	149220	34540		C	97.8478	97.8357	98.0513	-33.8966	98.5259	99.9501	6.25
		D	286480	263440	220160	10804580	149060	28160		D	96.8213	97.1074	97.6449	-33.7999	98.5279	100.029	3.125
		E	4907820	4693140	3649260	9995320	2826980	32620		E	39.4302	42.0963	55.0599	-23.75		99.9739	1.5625
		F	7915280	7495360	5881480	7506900	2577220	31920		F	2.08144	7.2963	27.3386	7.15299		99.9826	0.78125
		G	7444860	7452540	6546080	8025320	2585880	29360		G	7.92345	7.82807	19.0851	0.714883		100.014	0.390625
		H	7367620	6791140	5475120	6804000	2175600	37080		H	8.88267	16.0418	32.3851	15.8821		99.9185	0.195312
				0% Inh	100% Inh	S/B	Z'				Raw Values:
			Mean	8082885	30520	264.839	0.488036				98.2216	98.3863	98.4822
			SD	1.36967e+06	4500.1						97.9531	98.281	98.3555
			%CV	16.9454	14.7447						97.8478	97.8357	98.0513
											96.8213	97.1074	97.6449
											39.4302	42.0963	55.0599
											2.08144	7.2963	27.3386
											7.92345	7.82807	19.0851
											8.88267	16.0418	32.3851
