# Supplementary material for: High-throughput phenotypic screen identifies a new family of potent anti-amoebic compounds
Source: PLoS One. 2023 May 9;18(5):e0280232. doi: 10.1371/journal.pone.0280232 (PMC10168566; doi:10.1371/journal.pone.0280232)
Supplement: S7 Dataset — (XLSX) [file pone.0280232.s007.xlsx]

## Sheet: Sheet3
	Treatment	Raw luminescence	- Bkg value	Average(DMSO)	% Inhibition
								MNZ	1	263.715
								MNZ	1	119.805
2018-05-03								MNZ	1	308.39
Metronidazole 20uM	Bkg	1537						MNZ	1	179.589
	DMSO	14920	13383					JNJ	2	30.0943
	DMSO	11370	9833	11608				JNJ	2	30.4505
	MNZ	32149	30612		263.715			JNJ	2	69.2833
	MNZ	15444	13907		119.805			JNJ	2	72.6305
2018-05-07
Metronidazole 20uM	Bkg	1753
	DMSO	33093	31340
	DMSO	54389	52636	41988
	MNZ	131240	129487		308.39
	MNZ	77159	75406		179.589
2021-05-06
JNJ001 10uM	Bkg	122
	DMSO	330516	330394
	DMSO	439528	439406	384900
	JNJ	115955	115833		30.0943
	JNJ	117326	117204		30.4505
2021-05-13
JNJ001 10uM	Bkg	106
	DMSO	708790	708684
	DMSO	564165	564059	636372
	JNJ	441005	440899		69.2833
	JNJ	462306	462200		72.6305
