# Supplementary material for: High-throughput phenotypic screen identifies a new family of potent anti-amoebic compounds
Source: PLoS One. 2023 May 9;18(5):e0280232. doi: 10.1371/journal.pone.0280232 (PMC10168566; doi:10.1371/journal.pone.0280232)
Supplement: S8 Dataset — (XLSX) [file pone.0280232.s008.xlsx]

## Sheet: Plate 1
	Raw luciferase reads:													% inhibition:
														JNJ001-SE14			JNJ001-SE08			JNJ001-SE01			Nodrug	DMSO	MNZ
	1	2	3	4	5	6	7	8	9	10	11	12		1	2	3	4	5	6	7	8	9	10	11	12	Drug Conc.
A	281000	286120	275000	588160	608840	451440	192520	172360	152600	5357680	3412600	152960	A	96.1946	96.0607	96.3515	88.1611	87.6203	91.7369	98.5087	99.036	99.5528	-36.581	14.2907	99.5434	25
B	1920080	2434360	3084000	1432080	1759880	2082280	173120	129240	118040	4842320	3226600	110920	B	53.3261	39.8756	22.8849	66.0892	57.5159	49.0839	99.0161	100.164	100.457	-23.1022	19.1553	100.643	8.33333
C	3508280	3734880	3517680	2638840	2068080	2312040	918920	996160	878920	5485280	3369720	119480	C	11.7883	5.86177	11.5424	34.5276	49.4553	43.0747	79.5104	77.4903	80.5566	-39.9182	15.4122	100.419	2.77778
D	3689880	3404920	3949920	3788760	3752280	3714480	3553760	2771480	3949720	5737280	3301040	121680	D	7.0387	14.4915	0.237609	4.45259	5.40669	6.39531	10.5988	31.0585	0.24284	-46.509	17.2084	100.361	0.925926
E	3755640	3193280	4157000	4132360	3867240	4139720	4334240	4382240	4503640	6119560	3606560	137360	E	5.31881	20.0268	-5.17836	-4.53393	2.40002	-4.72642	-9.8139	-11.0693	-14.2444	-56.5072	9.21785	99.9514	0.308642
F	4172280	3453560	4738560	3943680	4543920	4632640	4311760	4926040	4894520	6364240	4051480	132280	F	-5.578	13.2194	-20.3885	0.40081	-15.2979	-17.6183	-9.22596	-25.2918	-24.4675	-62.9065	-2.41859	100.084	0.102881
G	4140560	4720920	4716440	4739640	4096000	4021920	4537800	4306600	5009920	6564280	5198880	148400	G	-4.74839	-19.9271	-19.81	-20.4167	-3.58297	-1.64548	-15.1378	-9.091	-27.4856	-68.1384	-32.4277	99.6626	0.0342936
H	4094400	4613960	5106800	4773240	4518720	5086000	5020440	4823480	5416200	6664520	5505160	160920	H	-3.54112	-17.1297	-30.0194	-21.2955	-14.6388	-29.4754	-27.7608	-22.6095	-38.1115	-70.7601	-40.4382	99.3352	0.0114312
		0% Inh	100% Inh	S/B	Z'									Raw Values:
	Mean	3959005	135500	29.2177	0.279624									96.1946	96.0607	96.3515	88.1611	87.6203	91.7369	98.5087	99.036	99.5528
	SD	900461	17659.8											53.3261	39.8756	22.8849	66.0892	57.5159	49.0839	99.0161	100.164	100.457
	%CV	22.7446	13.033											11.7883	5.86177	11.5424	34.5276	49.4553	43.0747	79.5104	77.4903	80.5566
														7.0387	14.4915	0.237609	4.45259	5.40669	6.39531	10.5988	31.0585	0.24284
														5.31881	20.0268	-5.17836	-4.53393	2.40002	-4.72642	-9.8139	-11.0693	-14.2444
														-5.578	13.2194	-20.3885	0.40081	-15.2979	-17.6183	-9.22596	-25.2918	-24.4675
														-4.74839	-19.9271	-19.81	-20.4167	-3.58297	-1.64548	-15.1378	-9.091	-27.4856
														-3.54112	-17.1297	-30.0194	-21.2955	-14.6388	-29.4754	-27.7608	-22.6095	-38.1115

## Sheet: Plate 2
	Raw luciferase reads:													% inhibition:
														JNJ001-SE04			JNJ001-SE03			JNJ001-SE06			Nodrug	DMSO	MNZ
	1	2	3	4	5	6	7	8	9	10	11	12		1	2	3	4	5	6	7	8	9	10	11	12	Drug Conc.
A	223440	256160	228760	259440	235800	217040	247920	210840	206800	4556040	2635600	136760	A	97.4285	96.4448	97.2686	96.3461	97.0569	97.621	96.6925	97.8074	97.9289	-32.8386	24.9028	100.035	25
B	329240	378440	444840	313040	269280	261200	379560	229840	226680	4383080	2921520	116920	B	94.2475	92.7682	90.7718	94.7346	96.0503	96.2932	92.7345	97.2361	97.3311	-27.6382	16.3061	100.631	8.33333
C	1454400	1670960	941200	1621760	1069560	1112440	2120920	1917720	1826480	5032240	3385200	118120	C	60.4176	53.9063	75.8478	55.3856	71.9885	70.6992	40.3775	46.4871	49.2304	-47.1564	2.36475	100.595	2.77778
D	3291800	3406520	3842480	3093840	3104280	3184400	2865080	2920320	3463960	5425760	3133800	132720	D	5.17298	1.72373	-11.3842	11.125	10.8111	8.40215	18.0031	16.3422	-0.00330734	-58.9882	9.92353	100.156	0.925926
E	3540480	3793840	3823480	3735920	3485000	4059480	3574480	3495080	4058440	5550680	3549960	133840	E	-2.30401	-9.92172	-10.8129	-8.18026	-0.635911	-17.9086	-3.32628	-0.938984	-17.8774	-62.7442	-2.58905	100.123	0.308642
F	4019160	4022320	4498200	3994440	3423560	3947560	3841680	3523800	3486800	5794960	3407840	135080	F	-16.6964	-16.7914	-31.0995	-15.9531	1.21139	-14.5436	-11.3601	-1.8025	-0.690032	-70.0889	1.68404	100.085	0.102881
G	3769880	4226240	3405080	3856480	4574280	3859040	4197480	3951360	3850440	6078240	4495720	146480	G	-9.20132	-22.9226	1.76702	-11.8051	-33.387	-11.8821	-22.0579	-14.6578	-11.6235	-78.6062	-31.025	99.7425	0.0342936
H	3958200	3940000	4230440	3960440	4144720	4450760	4035440	3920480	3881880	6112080	4181160	183400	H	-14.8635	-14.3163	-23.0489	-14.9308	-20.4715	-29.6732	-17.1858	-13.7294	-12.5688	-79.6236	-21.5672	98.6324	0.0114312
		0% Inh	100% Inh	S/B	Z'									Raw Values:
	Mean	3463850	137915	25.1158	0.422594									97.4285	96.4448	97.2686	96.3461	97.0569	97.621	96.6925	97.8074	97.9289
	SD	619341	20797.8											94.2475	92.7682	90.7718	94.7346	96.0503	96.2932	92.7345	97.2361	97.3311
	%CV	17.8801	15.0802											60.4176	53.9063	75.8478	55.3856	71.9885	70.6992	40.3775	46.4871	49.2304
														5.17298	1.72373	-11.3842	11.125	10.8111	8.40215	18.0031	16.3422	-0.00330734
														-2.30401	-9.92172	-10.8129	-8.18026	-0.635911	-17.9086	-3.32628	-0.938984	-17.8774
														-16.6964	-16.7914	-31.0995	-15.9531	1.21139	-14.5436	-11.3601	-1.8025	-0.690032
														-9.20132	-22.9226	1.76702	-11.8051	-33.387	-11.8821	-22.0579	-14.6578	-11.6235
														-14.8635	-14.3163	-23.0489	-14.9308	-20.4715	-29.6732	-17.1858	-13.7294	-12.5688

## Sheet: Plate 3
	Raw luciferase reads:													% inhibition:
														JNJ001-SE02			JNJ001-SE07			JNJ001			Nodrug	DMSO	MNZ
	1	2	3	4	5	6	7	8	9	10	11	12		1	2	3	4	5	6	7	8	9	10	11	12	Drug Conc.				2
A	162600	177800	173080	167880	143160	145040	144520	117680	109680	3895160	2100440	85760	A	98.2054	97.7967	97.9236	98.0634	98.728	98.6775	98.6915	99.4131	99.6282	-2.14695	46.1053	100.271	25				1
B	232440	286760	248400	640000	226840	492200	188120	148160	128760	3991160	2238320	72640	B	96.3277	94.8673	95.8986	85.3702	96.4782	89.3439	97.5193	98.5936	99.1152	-4.72798	42.3983	100.624	8.33333				0.5
C	1266600	963800	1786280	2183280	2059320	2946680	165320	147840	146240	4561200	3161360	86600	C	68.5236	76.6646	54.5517	43.8781	47.2108	23.3536	98.1323	98.6022	98.6452	-20.0539	17.5817	100.249	2.77778				0.25
D	2930960	2187640	2560400	3132120	2977800	2606520	297200	299480	242320	4704200	2988160	100800	D	23.7762	43.7608	33.7389	18.3679	22.5169	32.499	94.5866	94.5253	96.0621	-23.8985	22.2383	99.8669	0.925926				0.125
E	3475080	4892040	3802920	3452160	3326560	3111840	2399200	1356280	3018480	5230800	3378360	107280	E	9.14717	-28.9487	0.332979	9.76339	13.1402	18.9131	38.0729	66.1125	21.4232	-38.0565	11.7476	99.6927	0.308642				0.0625
F	3669400	2244840	4412280	3474360	3580600	4006920	3560320	3016480	3360080	5220800	3719720	104240	F	3.92275	42.223	-16.0501	9.16653	6.3102	-5.1517	6.85544	21.4769	12.239	-37.7877	2.56987	99.7744	0.102881				0.03125
G	3634760	3543120	4522920	3493880	4057680	3730920	4042800	3856640	4574280	5629120	3251600	97080	G	4.85407	7.31787	-19.0247	8.64172	-6.51641	2.26875	-6.11635	-1.11132	-20.4055	-48.7656	15.1556	99.9669	0.0342936				0.015625
H	3720800	3909160	3794920	3847560	3499000	3741200	4351120	3658680	4839520	5520320	3723880	112400	H	2.54083	-2.52335	0.548064	-0.867197	8.50407	1.99236	-14.4057	4.21097	-27.5367	-45.8405	2.45802	99.555	0.0114312
		0% Inh	100% Inh	S/B	Z'									Raw Values:
	Mean	3815305	95850	39.805	0.495443									97.7558	97.2448	97.4035	97.5783	98.4094	98.3462	98.6915	99.4131	99.6282
	SD	612319	13239.7											95.4078	93.5815	94.8712	81.7054	95.5961	86.6745	97.5193	98.5936	99.1152
	%CV	16.049	13.8129											60.6389	70.8191	43.167	29.8197	33.9873	4.15381	98.1323	98.6022	98.6452
														4.68232	29.6731	17.1407	-2.08077	3.10754	15.5901	94.5866	94.5253	96.0621
														-13.6112	-61.2501	-24.6334	-12.8407	-8.61793	-1.39895	38.0729	66.1125	21.4232
														-20.1444	27.75	-45.1203	-13.587	-17.1589	-31.4919	6.85544	21.4769	12.239
														-18.9798	-15.8988	-48.8401	-14.2433	-33.1985	-22.2127	-6.11635	-1.11132	-20.4055
														-21.8725	-28.2052	-24.3644	-26.1342	-14.4154	-22.5583	-14.4057	4.21097	-27.5367

## Sheet: Plate 4
	Raw luciferase reads:														% inhibition:
															JNJ001-SE09			JNJ001-SE11			JNJ001-SE10			Nodrug	DMSO	MNZ
	1	2	3	4	5	6	7	8	9	10	11	12			1	2	3	4	5	6	7	8	9	10	11	12	Drug Conc.
A	857820	894840	748800	2357000	2190040	2314680	2398920	2443940	2380900	4686540	4075740	111380		A	81.562	80.6653	84.2026	45.2493	49.2933	46.2744	44.2339	43.1435	44.6704	-11.1761	3.61851	99.642	25
B	1969560	1750800	1668320	3066340	2954660	3152720	2796300	2655520	2678660	5083860	4332360	91400		B	54.6337	59.9325	61.9303	28.0679	30.773	25.9756	34.6087	38.0186	37.4581	-20.7999	-2.59726	100.126	12.5
C	2475480	2337160	2324360	3863640	3730340	3506460	3724040	3776040	3789520	5251880	4452440	91600		C	42.3795	45.7299	46.0399	8.75593	11.9847	17.4074	12.1373	10.8777	10.5512	-24.8696	-5.50581	100.121	6.25
D	3014140	2962680	2789840	4075700	4038960	3968480	4038460	4175940	4213860	5417820	4714960	92020		D	29.3323	30.5787	34.7652	3.61947	4.50938	6.21652	4.52149	1.19149	0.273005	-28.8889	-11.8645	100.111	3.125
E	3580060	3455460	3550420	4452980	4159900	4148920	4277300	4277700	4338760	5527840	4922680	92040		E	15.6247	18.6427	16.3426	-5.51889	1.58001	1.84596	-1.26362	-1.27331	-2.75228	-31.5538	-16.8958	100.11	1.5625
F	3851660	3732980	3716420	4331600	4481820	4419320	4316960	4450460	4286020	5495160	4714360	89180		F	9.0461	11.9207	12.3218	-2.57886	-6.21744	-4.70358	-2.22425	-5.45785	-1.47483	-30.7622	-11.85	100.18	0.78125
G	3853820	3788900	3983260	4463960	4207740	4292820	4556600	4393280	4286660	5000780	4586940	90120		G	8.99378	10.5663	5.85853	-5.78484	0.421242	-1.63954	-8.02874	-4.07285	-1.49033	-18.7875	-8.76362	100.157	0.390625
H	3965660	3936500	4206340	4315280	4344700	4077720	4367420	4523940	4288620	5243260	4325380	93940		H	6.28483	6.99113	0.455152	-2.18356	-2.89616	3.57055	-3.44648	-7.23766	-1.53781	-24.6608	-2.4282	100.064	0.195312
		0% Inh	100% Inh	S/B	Z'										Raw Values:
	Mean	4.22513e+06	96600	43.7384	0.850096										81.562	80.6653	84.2026	45.2493	49.2933	46.2744	44.2339	43.1435	44.6704
	SD	196438	9856.72												54.6337	59.9325	61.9303	28.0679	30.773	25.9756	34.6087	38.0186	37.4581
	%CV	4.64928	10.2036												42.3795	45.7299	46.0399	8.75593	11.9847	17.4074	12.1373	10.8777	10.5512
															29.3323	30.5787	34.7652	3.61947	4.50938	6.21652	4.52149	1.19149	0.273005
															15.6247	18.6427	16.3426	-5.51889	1.58001	1.84596	-1.26362	-1.27331	-2.75228
															9.0461	11.9207	12.3218	-2.57886	-6.21744	-4.70358	-2.22425	-5.45785	-1.47483
															8.99378	10.5663	5.85853	-5.78484	0.421242	-1.63954	-8.02874	-4.07285	-1.49033
															6.28483	6.99113	0.455152	-2.18356	-2.89616	3.57055	-3.44648	-7.23766	-1.53781

## Sheet: Plate 5
	Raw luciferase reads:														% inhibition:
															JNJ001-SE13			JNJ001-SE05			JNJ001-SE12			Nodrug	DMSO	MNZ
	1	2	3	4	5	6	7	8	9	10	11	12			1	2	3	4	5	6	7	8	9	10	11	12	Drug Conc.
A	2231200	2290940	2414720	86320	67580	73500	2578480	2528140	2390340	4295980	3615000	90820		A	44.1437	42.589	39.3677	99.9634	100.451	100.297	35.1059	36.416	40.0022	-9.59141	8.13085	99.8463	25
B	2573660	2636160	2633560	325900	269640	236860	3179800	3055320	2805840	4531060	3856800	84860		B	35.2313	33.6048	33.6725	93.7285	95.1926	96.0457	19.4568	22.6963	29.1889	-15.7093	1.83809	100.001	12.5
C	2829600	2921340	3134180	1003040	943880	967100	3297060	3214380	3307960	4843740	4055200	81960		C	28.5706	26.1831	20.644	76.1061	77.6458	77.0415	16.4051	18.5568	16.1214	-23.8467	-3.3252	100.077	6.25
D	3367560	3410260	3619460	1756200	1635280	1681620	4087340	3741740	3849360	4864020	4370760	82020		D	14.5704	13.4591	8.01478	56.5054	59.6523	58.4463	-4.16163	4.83248	2.03171	-24.3744	-11.5375	100.075	3.125
E	3339140	3474680	3650040	2732360	2641840	2456320	4054580	3889100	4008840	4938500	4240480	88780		E	15.31	11.7826	7.21894	31.1012	33.457	38.2851	-3.30906	0.997495	-2.11869	-26.3128	-8.14704	99.8994	1.5625
F	3776140	3831240	3923580	3307160	3375100	3039980	4222760	3939500	4325760	4862860	4170280	80100		F	3.93724	2.50328	0.100166	16.1423	14.3742	23.0955	-7.68588	-0.314146	-10.3664	-24.3442	-6.32011	100.125	0.78125
G	3459000	3836960	3833040	4276480	4309940	4152460	4005080	3986040	3887620	4662200	4251100	81040		G	12.1907	2.35442	2.45644	-9.08393	-9.95471	-5.85635	-2.02084	-1.52533	1.03601	-19.1221	-8.42342	100.101	0.390625
H	3256840	3843580	3786180	3912480	3911480	3772780	4331200	4130600	4401720	4678740	4193600	98400		H	17.4518	2.18214	3.67595	0.389039	0.415064	4.02468	-10.508	-5.28745	-12.3433	-19.5526	-6.927	99.6491	0.195312
		0% Inh	100% Inh	S/B	Z'										Raw Values:
	Mean	3.92743e+06	84915	46.2513	0.730507										44.1437	42.589	39.3677	99.9634	100.451	100.297	35.1059	36.416	40.0022
	SD	341015	4162.74												35.2313	33.6048	33.6725	93.7285	95.1926	96.0457	19.4568	22.6963	29.1889
	%CV	8.68289	4.90224												28.5706	26.1831	20.644	76.1061	77.6458	77.0415	16.4051	18.5568	16.1214
															14.5704	13.4591	8.01478	56.5054	59.6523	58.4463	-4.16163	4.83248	2.03171
															15.31	11.7826	7.21894	31.1012	33.457	38.2851	-3.30906	0.997495	-2.11869
															3.93724	2.50328	0.100166	16.1423	14.3742	23.0955	-7.68588	-0.314146	-10.3664
															12.1907	2.35442	2.45644	-9.08393	-9.95471	-5.85635	-2.02084	-1.52533	1.03601
															17.4518	2.18214	3.67595	0.389039	0.415064	4.02468	-10.508	-5.28745	-12.3433
