# Supplementary material for: High-throughput phenotypic screen identifies a new family of potent anti-amoebic compounds
Source: PLoS One. 2023 May 9;18(5):e0280232. doi: 10.1371/journal.pone.0280232 (PMC10168566; doi:10.1371/journal.pone.0280232)
Supplement: S9 Dataset — (XLSX) [file pone.0280232.s009.xlsx]

## Sheet: Plate 1
	Raw luciferase reads:														% inhibition:
															CAB01			CAB02			CAB03			Nodrug	DMSO	MNZ
	1	2	3	4	5	6	7	8	9	10	11	12			1	2	3	4	5	6	7	8	9	10	11	12	Drug Conc.
A	1451800	1499220	1428000	246560	241260	186180	2085700	2046720	2121540	2573900	1970560	69040		A	54.8652	53.3053	55.6481	94.5119	94.6863	96.4981	34.0129	35.2952	32.8339	17.9534	37.8005	100.351	25
B	1735880	2080300	2006180	1867720	1818060	1582940	2498240	2510640	2201100	2876480	2116560	74080		B	45.5203	34.1905	36.6287	41.1834	42.817	50.5513	20.4423	20.0344	30.2168	7.99997	32.9977	100.186	12.5
C	1961840	2284740	2174840	2779920	2790280	2813220	2967660	2908460	2584940	3373780	2510760	79180		C	38.0873	27.4654	31.0806	11.1763	10.8355	10.0809	5.00058	6.94798	17.5903	-8.35885	20.0304	100.018	6.25
D	2353720	2479120	2588260	2923940	3132320	2987860	3151480	2950840	2787240	3349760	2546900	83580		D	25.1963	21.0712	17.481	6.43876	-0.415961	4.33609	-1.04623	5.55387	10.9355	-7.56871	18.8416	99.8732	3.125
E	2381220	2481800	2668200	3084460	3014700	3107540	3299080	3113020	3058560	3554820	2816300	87360		E	24.2917	20.9831	14.8514	1.15841	3.45318	0.399184	-5.90158	0.218918	2.01039	-14.3142	9.9796	99.7488	1.5625
F	2341600	2626280	2526580	2959640	2960700	2816860	3027120	3015660	2694040	3188340	2498840	81080		F	25.595	16.2304	19.51	5.2644	5.22953	9.96118	3.04462	3.4216	14.0014	-2.25875	20.4225	99.9554	0.78125
G	2192500	2261480	2366920	2759160	2912220	2764600	3011540	2877920	2689860	3291560	2519900	82060		G	30.4997	28.2306	24.7621	11.8592	6.82429	11.6803	3.55713	7.9526	14.1389	-5.6542	19.7298	99.9232	0.390625
H	2018840	2281180	2254820	2525920	2449920	2532580	2543760	2356960	2233020	2748760	2056740	81420		H	36.2123	27.5825	28.4496	19.5317	22.0318	19.3127	18.9449	25.0897	29.1668	12.2014	34.9655	99.9442	0.195312
		0% Inh	100% Inh	S/B	Z'										Raw Values:
	Mean	3119675	79725	39.1304	0.653364										54.8652	53.3053	55.6481	94.5119	94.6863	96.4981	34.0129	35.2952	32.8339
	SD	345525	5727.72												45.5203	34.1905	36.6287	41.1834	42.817	50.5513	20.4423	20.0344	30.2168
	%CV	11.0757	7.18435												38.0873	27.4654	31.0806	11.1763	10.8355	10.0809	5.00058	6.94798	17.5903
															25.1963	21.0712	17.481	6.43876	-0.415961	4.33609	-1.04623	5.55387	10.9355
															24.2917	20.9831	14.8514	1.15841	3.45318	0.399184	-5.90158	0.218918	2.01039
															25.595	16.2304	19.51	5.2644	5.22953	9.96118	3.04462	3.4216	14.0014
															30.4997	28.2306	24.7621	11.8592	6.82429	11.6803	3.55713	7.9526	14.1389
															36.2123	27.5825	28.4496	19.5317	22.0318	19.3127	18.9449	25.0897	29.1668

## Sheet: Plate 2
	Raw luciferase reads:														% inhibition:
															CAB04			CAB05			CAB06			Nodrug	DMSO	MNZ
	1	2	3	4	5	6	7	8	9	10	11	12			1	2	3	4	5	6	7	8	9	10	11	12	Drug Conc.
A	1298020	1389820	1511520	85500	83060	84380	1586620	1504720	1253780	2542900	1961280	65980		A	59.4183	56.3622	52.3108	99.7832	99.8644	99.8205	49.8107	52.5372	60.891	17.9761	37.3383	100.433	25
B	1790340	1959640	2144800	980380	1010220	1017820	2604220	2505560	2257700	2899560	1947900	68400		B	43.0289	37.3929	31.2289	69.9925	68.9992	68.7462	15.9347	19.2191	27.4704	6.10283	37.7837	100.352	12.5
C	2016400	2169460	2361380	1971200	2022560	2025000	2798340	2872480	2639680	3275400	2412520	83660		C	35.5033	30.4079	24.0189	37.008	35.2983	35.217	9.47245	7.00432	14.7543	-6.40893	22.3164	99.8445	6.25
D	2322020	2464600	2817420	2699760	3022940	3017000	3110820	2940220	2724280	3250720	2447940	87420		D	25.3292	20.5827	8.83728	12.7542	1.99549	2.19324	-0.930042	4.74925	11.9379	-5.58733	21.1373	99.7193	3.125
E	2259360	2498820	2772520	3029800	3149840	3090880	3421240	2882100	2942180	3622020	2630980	94120		E	27.4152	19.4435	10.332	1.76712	-2.22902	-0.266238	-11.264	6.68407	4.684	-17.9479	15.0439	99.4962	1.5625
F	2390280	2629460	2730780	2844720	3084780	2977640	3149280	2837940	2659720	3288200	2477440	85660		F	23.0568	15.0945	11.7215	7.92846	-0.063168	3.50353	-2.21038	8.15416	14.0871	-6.83504	20.1552	99.7779	0.78125
G	2094600	2301680	2532860	2735280	2866020	2960240	2938980	2944360	2491320	3106500	2150120	78140		G	32.9	26.0063	18.3103	11.5717	7.21938	4.08278	4.79053	4.61143	19.6932	-0.786229	31.0518	100.028	0.390625
H	2004880	2171200	2196760	2485200	2585380	2556240	2505140	2507460	2207560	2677760	2045280	68520		H	35.8868	30.35	29.4991	19.8969	16.5619	17.532	19.2331	19.1559	29.1396	13.4866	34.5419	100.348	0.195312
		0% Inh	100% Inh	S/B	Z'										Raw Values:
	Mean	3.08288e+06	78987.5	39.03	0.633914										59.4183	56.3622	52.3108	99.7832	99.8644	99.8205	49.8107	52.5372	60.891
	SD	356156	10406.3												43.0289	37.3929	31.2289	69.9925	68.9992	68.7462	15.9347	19.2191	27.4704
	%CV	11.5527	13.1746												35.5033	30.4079	24.0189	37.008	35.2983	35.217	9.47245	7.00432	14.7543
															25.3292	20.5827	8.83728	12.7542	1.99549	2.19324	-0.930042	4.74925	11.9379
															27.4152	19.4435	10.332	1.76712	-2.22902	-0.266238	-11.264	6.68407	4.684
															23.0568	15.0945	11.7215	7.92846	-0.063168	3.50353	-2.21038	8.15416	14.0871

## Sheet: Plate 3
	Raw luciferase reads:														% inhibition:
															CAB07			CAB08			CAB09			Nodrug	DMSO	MNZ
	1	2	3	4	5	6	7	8	9	10	11	12			1	2	3	4	5	6	7	8	9	10	11	12	Drug Conc.
A	79820	80900	81500	878200	828080	698060	98440	87760	87360	2426560	2025740	82640		A	100.26	100.222	100.201	71.8828	73.6643	78.2857	99.5986	99.9782	99.9924	16.8479	31.0947	100.16	25
B	94320	88460	93520	2313100	2221040	1994580	695820	466380	533460	2847700	2066780	78340		B	99.7451	99.9533	99.7735	20.8808	24.1529	32.2022	78.3653	86.5206	84.1363	1.87894	29.636	100.313	12.5
C	657100	572920	671180	2542700	2651440	2464660	1929500	1800160	1967860	3209300	2470320	93400		C	79.7416	82.7337	79.2412	12.7199	8.85481	15.4937	34.5154	39.1127	33.152	-10.9738	15.2925	99.7778	6.25
D	2330860	2426340	2687840	2852700	2873000	2813860	2763520	2534740	2477480	3221180	2380540	94000		D	20.2495	16.8558	7.56101	1.70122	0.979681	3.08175	4.87104	13.0028	15.038	-11.396	18.4837	99.7564	3.125
E	2216720	2459680	2693360	2751060	2662400	2628260	2951740	2514000	2577340	3310500	2504800	97520		E	24.3065	15.6707	7.3648	5.31392	8.46525	9.67872	-1.81905	13.74	11.4886	-14.5708	14.067	99.6313	1.5625
F	2389760	2617240	2659060	2774120	2650700	2618060	2747320	2570980	2376260	2959100	2275000	89820		F	18.156	10.0704	8.58396	4.49427	8.88111	10.0413	5.44685	11.7147	18.6358	-2.08066	22.235	99.905	0.78125
G	2085680	2224320	2391880	2667600	2497400	2389040	2719900	2394800	2450840	2883080	2295720	85460		G	28.9642	24.0364	18.0806	8.28042	14.33	18.1816	6.42147	17.9768	15.9849	0.621398	21.4985	100.06	0.390625
H	1896880	2171640	2165720	2322840	2201960	2221500	2201260	2114860	2037440	2347080	1929660	76000		H	35.6749	25.9088	26.1192	20.5346	24.8311	24.1366	24.856	27.927	30.6788	19.673	34.5098	100.396	0.195312
		0% Inh	100% Inh	S/B	Z'										Raw Values:
	Mean	2.90056e+06	87147.5	33.2834	0.608547										100.26	100.222	100.201	71.8828	73.6643	78.2857	99.5986	99.9782	99.9924
	SD	359307	7799.14												99.7451	99.9533	99.7735	20.8808	24.1529	32.2022	78.3653	86.5206	84.1363
	%CV	12.3875	8.94935												79.7416	82.7337	79.2412	12.7199	8.85481	15.4937	34.5154	39.1127	33.152
															20.2495	16.8558	7.56101	1.70122	0.979681	3.08175	4.87104	13.0028	15.038
															24.3065	15.6707	7.3648	5.31392	8.46525	9.67872	-1.81905	13.74	11.4886
															18.156	10.0704	8.58396	4.49427	8.88111	10.0413	5.44685	11.7147	18.6358

## Sheet: Plate 4
	Raw luciferase reads:														% inhibition:
															CAB10			CAB11			CAB12			DMSO	ND	MNZ
	1	2	3	4	5	6	7	8	9	10	11	12			1	2	3	4	5	6	7	8	9	10	11	12	Drug Conc.
A	38120	46520	51880	57200	62320	70800	3040360	3441000	3435360	3484680	4344840	85760		A	100.808	100.655	100.557	100.461	100.368	100.213	46.1864	38.8973	38.9999	38.1026	22.4532	99.9411	25
B	244600	326280	327560	1883280	2057000	2083280	4447840	4519840	4172120	3660040	4613280	91960		B	97.0512	95.5651	95.5418	67.2378	64.0772	63.5991	20.5793	19.2693	25.5956	34.9122	17.5693	99.8283	12.5
C	1872200	2350120	2324840	3797640	3731680	4007800	5062840	5207320	5569160	4422120	6382720	83240		C	67.4393	58.7443	59.2042	32.4087	33.6088	28.5852	9.39024	6.76164	0.178479	21.0472	-14.6231	99.9869	6.25
D	3526800	4354360	4212440	5187920	5751680	5697320	5871800	5802840	5891160	2643000	5946440	80680		D	37.3363	22.28	24.862	7.11459	-3.14221	-2.15321	-5.32762	-4.07299	-5.67985	53.4158	-6.68559	100.033	3.125
E	3732640	4308160	4660200	5168880	5228160	5706800	5958680	6036360	6252360	4624360	6752440	88360		E	33.5913	23.1206	16.7157	7.461	6.38248	-2.32568	-6.90828	-8.32155	-12.2514	17.3678	-21.3496	99.8937	1.5625
F	4017000	5005200	5175000	5573760	5971480	5924080	5905920	5987960	6178000	4042560	6418360	80880		F	28.4178	10.4389	7.34965	0.0947885	-7.14115	-6.27878	-5.94838	-7.44098	-10.8985	27.9528	-15.2715	100.03	0.78125
G	3558280	4404240	4640320	5147680	5387280	5236200	5670000	5554000	5653120	4003320	5841720	82800		G	36.7635	21.3725	17.0774	7.8467	3.48752	6.23621	-1.65616	0.454293	-1.34905	28.6667	-4.78036	99.9949	0.390625
H	3726680	4033840	4481400	4505040	4941200	4768520	5064240	4878400	4864400	3218680	4331960	66480		H	33.6998	28.1114	19.9687	19.5386	11.6033	14.745	9.36477	12.7459	13.0006	42.9421	22.6876	100.292	0.195312
		0% Inh	100% Inh	S/B	Z'										Raw Values:
	Mean	5578970	82520	67.6075	0.452331										100.808	100.655	100.557	100.461	100.368	100.213	46.1864	38.8973	38.9999
	SD	995874	7537.24												97.0512	95.5651	95.5418	67.2378	64.0772	63.5991	20.5793	19.2693	25.5956
	%CV	17.8505	9.13384												67.4393	58.7443	59.2042	32.4087	33.6088	28.5852	9.39024	6.76164	0.178479
															37.3363	22.28	24.862	7.11459	-3.14221	-2.15321	-5.32762	-4.07299	-5.67985
															33.5913	23.1206	16.7157	7.461	6.38248	-2.32568	-6.90828	-8.32155	-12.2514
															28.4178	10.4389	7.34965	0.0947885	-7.14115	-6.27878	-5.94838	-7.44098	-10.8985
															36.7635	21.3725	17.0774	7.8467	3.48752	6.23621	-1.65616	0.454293	-1.34905
															33.6998	28.1114	19.9687	19.5386	11.6033	14.745	9.36477	12.7459	13.0006

## Sheet: Plate 5
	Raw luciferase reads:														% inhibition:
															CAB13			CAB14						DMSO	ND	MNZ
	1	2	3	4	5	6	7	8	9	10	11	12															Drug Conc.
A	2229240	2074580	2289560	1871140	2271520	2220380	14240	11600	12940	2183560	3258200	59660		A	43.8352	47.8451	42.2713	53.1197	42.739	44.0649				45.0196	17.1572	100.086	25
B	2747040	2824680	3118520	3099540	3504660	3351720	17080	13460	17960	2355120	3459120	58220		B	30.4101	28.3972	20.7787	21.2708	10.7672	14.7325				40.5715	11.9479	100.124	12.5
C	3006180	3210560	3612920	3720520	4123000	3966740	18920	14920	18880	2734680	4284020	66020		C	23.6914	18.3924	7.96034	5.17058	-5.26457	-1.2132				30.7306	-9.43936	99.9213	6.25
D	3422040	3753440	4055880	4160160	4707780	4259200	19820	16420	19520	3036920	4265500	66600		D	12.9093	4.31706	-3.52434	-6.22802	-20.4262	-8.79585				22.8944	-8.95919	99.9063	3.125
E	3504160	3736760	3748480	4075240	4803600	4663920	19760	16120	19880	3137820	4529180	71420		E	10.7802	4.74953	4.44566	-4.02629	-22.9106	-19.2891				20.2783	-15.7957	99.7813	1.5625
F	3675000	3986320	4134460	4298400	4388420	4408820	18680	15280	18840	2669920	4135580	62940		F	6.35079	-1.72085	-5.5617	-9.81219	-12.1462	-12.6751				32.4096	-5.59073	100.001	0.78125
G	3246120	3467200	3640900	3786360	3919760	3915600	17060	14440	18900	2533420	3966780	60700		G	17.4704	11.7384	7.2349	3.46354	0.00486134	0.112718				35.9487	-1.21423	100.059	0.390625
H	2935940	3345760	3381940	3431960	3787600	3746220	14580	12180	13760	2424460	3461200	58320		H	25.5125	14.887	13.949	12.6521	3.43139	4.50426				38.7737	11.894	100.121	0.195312
		0% Inh	100% Inh	S/B	Z'										Raw Values:
	Mean	3.91995e+06	62985	62.2362	0.632408										43.8352	47.8451	42.2713	53.1197	42.739	44.0649
	SD	467903	4693.08												30.4101	28.3972	20.7787	21.2708	10.7672	14.7325
	%CV	11.9365	7.45111												23.6914	18.3924	7.96034	5.17058	-5.26457	-1.2132
															12.9093	4.31706	-3.52434	-6.22802	-20.4262	-8.79585
															10.7802	4.74953	4.44566	-4.02629	-22.9106	-19.2891
															6.35079	-1.72085	-5.5617	-9.81219	-12.1462	-12.6751
															17.4704	11.7384	7.2349	3.46354	0.00486134	0.112718
															25.5125	14.887	13.949	12.6521	3.43139	4.50426
