# Supplementary material for: High-throughput phenotypic screen identifies a new family of potent anti-amoebic compounds
Source: PLoS One. 2023 May 9;18(5):e0280232. doi: 10.1371/journal.pone.0280232 (PMC10168566; doi:10.1371/journal.pone.0280232)
Supplement: S10 Dataset — (XLSX) [file pone.0280232.s010.xlsx]

## Sheet: CAB05
	Raw luciferase reads:														% inhibition:
																	Concentration (uM)
																Media	25	12.5	6.25	3.125	1.5625	0.78125	DMSO	Pon	Media
		10660	5553780	5880240	6054220	6039200	6268840	6130620	6004060	20680	4220					100.262	9.4938	4.14803	1.29911	1.54506	-2.21529	0.0480605	2.12048	100.098	100.368
		12700	6419100	6718200	6398000	6648660	6567000	6423300	6042000	38340	5860					100.229	-4.67579	-9.57355	-4.33028	-8.43483	-7.09765	-4.74457	1.49921	99.809	100.341
		13880	6505680	6712240	6912680	6913140	6826520	6604860	6440460	21040	5840					100.21	-6.09354	-9.47595	-12.7582	-12.7657	-11.3473	-7.71761	-5.02556	100.092	100.341
		10280	6827600	6783140	6885760	6858540	6889060	6609360	6047700	26640	5120					100.268	-11.365	-10.6369	-12.3173	-11.8716	-12.3714	-7.79129	1.40587	100.001	100.353
		0% Inh	100% Inh	S/B	Z'										Raw Values:
	Mean	6133555	26675	229.936	0.894991
	SD	205518	8241.49													9.4938	4.14803	1.29911	1.54506	-2.21529	0.0480605
	%CV	3.35072	30.8959													-4.67579	-9.57355	-4.33028	-8.43483	-7.09765	-4.74457
																-6.09354	-9.47595	-12.7582	-12.7657	-11.3473	-7.71761
																-11.365	-10.6369	-12.3173	-11.8716	-12.3714	-7.79129

## Sheet: CAB07
	Raw luciferase reads:														% inhibition:
																	Concentration (uM)
																Media	25	12.5	6.25	3.125	1.5625	0.78125	DMSO	Pon	Media
		4700	1200700	1356980	1407620	1338560	1341380	1317440	1400580	2120	840					99.8661	5.9144	-6.36216	-10.3402	-4.91518	-5.13671	-3.2561	-9.78716	100.069	100.169
		5280	1331440	1231860	1301360	1448600	1412320	1390100	1194260	2860	1020					99.8205	-4.35587	3.46663	-1.99294	-13.5594	-10.7094	-8.9639	6.42029	100.011	100.155
		5960	1419440	1341520	1585440	1497620	1544420	1396240	1275080	2940	980					99.7671	-11.2687	-5.1477	-24.3088	-17.4101	-21.0865	-9.44623	0.071485	100.004	100.158
		4580	1522580	1377460	1519680	1435940	1496040	1508120	1234040	4060	1320					99.8755	-19.3709	-7.97097	-19.143	-12.5649	-17.286	-18.2349	3.29538	99.9163	100.132
		0% Inh	100% Inh	S/B	Z'										Raw Values:
	Mean	1275990	2995	426.04	0.787491
	SD	89373.9	800.229													5.9144	-6.36216	-10.3402	-4.91518	-5.13671	-3.2561
	%CV	7.00428	26.7188													-4.35587	3.46663	-1.99294	-13.5594	-10.7094	-8.9639
																-11.2687	-5.1477	-24.3088	-17.4101	-21.0865	-9.44623
																-19.3709	-7.97097	-19.143	-12.5649	-17.286	-18.2349

## Sheet: CAB09
	Raw luciferase reads:														% inhibition:
																	Concentration (uM)
																Media	25	12.5	6.25	3.125	1.5625	0.78125	DMSO	Pon	Media
		10020	5017680	5374320	5579920	5763440	5919620	6027520	5583020	16380	3960					100.291	13.5475	7.36965	3.8082	0.62923	-2.07616	-3.94522	3.75451	100.181	100.396
		11440	5730740	6068920	6355620	6308200	6343360	6164040	5712580	39420	5260					100.267	1.19567	-4.66236	-9.62865	-8.80723	-9.41628	-6.31005	1.51024	99.782	100.374
		12760	5478820	6108880	6239920	6668840	6414420	6431300	6288940	33060	5720					100.244	5.55948	-5.35456	-7.62446	-15.0543	-10.6472	-10.9396	-8.4736	99.8922	100.366
		9060	5950160	6138180	6409960	6386800	6533040	6314260	5614520	18480	5020					100.308	-2.60518	-5.8621	-10.5699	-10.1688	-12.702	-8.9122	3.20886	100.145	100.378
		0% Inh	100% Inh	S/B	Z'										Raw Values:
	Mean	5799765	26835	216.127	0.8223
	SD	330750	11198.9													13.5475	7.36965	3.8082	0.62923	-2.07616	-3.94522
	%CV	5.70282	41.7324													1.19567	-4.66236	-9.62865	-8.80723	-9.41628	-6.31005
																5.55948	-5.35456	-7.62446	-15.0543	-10.6472	-10.9396
																-2.60518	-5.8621	-10.5699	-10.1688	-12.702	-8.9122

## Sheet: CAB10
	Raw luciferase reads:													% inhibition:
																Concentration (uM)
															Media	25	12.5	6.25	3.125	1.5625	0.78125	DMSO	Media
		2000	908520	996980	746060	991060	995820	929440	920780	1480					100.044	6.82971	-2.26629	23.5349	-1.65756	-2.14701	4.67859	5.56907	100.097
		8860	1011440	799780	850520	1024800	988460	878040	780500	2180					99.3383	-3.75316	18.011	12.7936	-5.12691	-1.39021	9.96386	19.9935	100.025
		5800	1182920	921540	1206080	989660	1099320	1086600	1030860	4360					99.653	-21.3858	5.49092	-23.7672	-1.5136	-12.7895	-11.4816	-5.75004	99.801
		2200	1430400	1457420	1350400	1519780	1321940	1372020	1167620	1680					100.023	-46.8332	-49.6116	-38.6071	-56.0238	-35.6807	-40.8302	-19.8125	100.077
		0% Inh	100% Inh	S/B	Z'									Raw Values:
	Mean	974940	2425	402.037	0.489059
	SD	164310	1323.17												13.5475	7.36965	3.8082	0.62923	-2.07616	-3.94522
	%CV	16.8533	54.5635												1.19567	-4.66236	-9.62865	-8.80723	-9.41628	-6.31005
															5.55948	-5.35456	-7.62446	-15.0543	-10.6472	-10.9396
															-2.60518	-5.8621	-10.5699	-10.1688	-12.702	-8.9122

## Sheet: JNJ001-SE01
	Raw luciferase reads:														% inhibition:
																	Concentration (uM)
																Media	25	12.5	6.25	3.125	1.5625	0.78125	DMSO	Pon	Media
		5240	1424820	1514820	1496480	1685520	1543620	1530980	1527620	2140	640					99.8042	-0.888414	-7.27223	-5.97135	-19.3802	-9.31505	-8.41848	-8.18015	100.024	100.131
		6620	1396320	1589520	1532540	1439200	1567920	1456080	1425760	2860	980					99.7063	1.13313	-12.5708	-8.52913	-1.90841	-11.0387	-3.10573	-0.95509	99.973	100.106
		6800	1318360	1364220	1323200	1412460	1472860	1459260	1358920	2480	980					99.6936	6.66293	3.41002	6.31962	-0.0117037	-4.29595	-3.33129	3.78596	100	100.106
		5060	1376280	1443620	1395760	1320160	1366520	1284940	1336880	2440	700					99.817	2.55459	-2.22192	1.17285	6.53525	3.24688	9.03345	5.34928	100.003	100.126
		0% Inh	100% Inh	S/B	Z'										Raw Values:
	Mean	1412295	2480	569.474	0.817073
	SD	85668.9	295.296													-0.888414	-7.27223	-5.97135	-19.3802	-9.31505	-8.41848
	%CV	6.06593	11.9071													1.13313	-12.5708	-8.52913	-1.90841	-11.0387	-3.10573
																6.66293	3.41002	6.31962	-0.0117037	-4.29595	-3.33129
																2.55459	-2.22192	1.17285	6.53525	3.24688	9.03345

## Sheet: JNJ001-SE02
	Raw luciferase reads:														% inhibition:
																	Concentration (uM)
																Media	25	12.5	6.25	3.125	1.5625	0.78125	DMSO	Pon	Media
		8660	3786920	4429080	4804240	5118000	5153860	5052160	4801500	11500	4420					100.081	24.7891	11.9924	4.51638	-1.73609	-2.45069	-0.424059	4.57098	100.024	100.165
		10140	4200380	4847340	5179260	5558180	5492740	5419380	5039240	13460	5740					100.051	16.5498	3.6575	-2.95685	-10.5078	-9.20374	-7.74186	-0.166594	99.985	100.139
		10640	4096440	4670140	5348840	5752600	5729800	5760460	5252460	14200	5960					100.041	18.6211	7.18867	-6.33617	-14.3821	-13.9278	-14.5388	-4.41555	99.9702	100.134
		8300	4237320	5037820	5267180	5771680	5690880	5754320	5030320	11660	5600					100.088	15.8137	-0.138297	-4.70888	-14.7623	-13.1522	-14.4164	0.0111594	100.021	100.142
		0% Inh	100% Inh	S/B	Z'										Raw Values:
	Mean	5030880	12705	395.976	0.889085
	SD	184195	1335.3													24.7891	11.9924	4.51638	-1.73609	-2.45069	-0.424059
	%CV	3.66128	10.5101													16.5498	3.6575	-2.95685	-10.5078	-9.20374	-7.74186
																18.6211	7.18867	-6.33617	-14.3821	-13.9278	-14.5388
																15.8137	-0.138297	-4.70888	-14.7623	-13.1522	-14.4164

## Sheet: JNJ001-SE03
	Raw luciferase reads:														% inhibition:
																	Concentration (uM)
																Media	25	12.5	6.25	3.125	1.5625	0.78125	DMSO	Pon	Media
		9760	4934920	5438320	5660660	5907340	5890120	5857180	5707160	10760	3660					100.006	-3.92707	-14.5501	-19.242	-24.4476	-24.0842	-23.3891	-20.2233	99.9851	100.135
		11300	5607620	5941860	6065200	6072800	6000220	5847160	5464620	13680	4900					99.9737	-18.1227	-25.176	-27.7788	-27.9392	-26.4076	-23.1776	-15.1051	99.9235	100.109
		10820	5579040	5874840	6082240	6163860	6325580	6212200	6141300	12020	4700					99.9839	-17.5196	-23.7618	-28.1384	-29.8608	-33.2735	-30.8809	-29.3847	99.9585	100.113
		6860	1842040	1832720	1932900	1833840	1965520	1916260	1682220	3760	1080					100.067	61.3405	61.5372	59.4231	61.5135	58.7348	59.7743	64.7131	100.133	100.189
		0% Inh	100% Inh	S/B	Z'										Raw Values:
	Mean	4748825	10055	472.285	-0.3091
	SD	2.06348e+06	4363.71													-3.92707	-14.5501	-19.242	-24.4476	-24.0842	-23.3891
	%CV	43.4524	43.3984													-18.1227	-25.176	-27.7788	-27.9392	-26.4076	-23.1776
																-17.5196	-23.7618	-28.1384	-29.8608	-33.2735	-30.8809

## Sheet: JNJ001-SE04
	Raw luciferase reads:														% inhibition:
																	Concentration (uM)
																Media	25	12.5	6.25	3.125	1.5625	0.78125	DMSO	Pon	Media
		10180	5190180	5579840	5856920	6149440	6164680	6094660	5764720	11320	4080					100.072	11.6904	5.04199	0.314453	-4.67653	-4.93655	-3.74187	1.88757	100.052	100.176
		12200	5786160	6324020	6430840	6607420	6516700	6261360	5755660	15280	5640					100.037	1.52176	-7.65521	-9.47777	-12.4906	-10.9427	-6.58611	2.04215	99.9846	100.149
		13040	5741180	6010560	6344760	6455120	6607620	6565380	6203780	16880	5780					100.023	2.28921	-2.30695	-8.00908	-9.89204	-12.494	-11.7733	-5.60368	99.9573	100.147
		9340	6135500	6485940	6644540	6539300	6452420	6151220	5777240	14020	5000					100.086	-4.43868	-10.4179	-13.1239	-11.3283	-9.84597	-4.7069	1.67395	100.006	100.16
		0% Inh	100% Inh	S/B	Z'										Raw Values:
	Mean	5875350	14375	408.72	0.886633
	SD	219132	2348.98													11.6904	5.04199	0.314453	-4.67653	-4.93655	-3.74187
	%CV	3.72968	16.3407													1.52176	-7.65521	-9.47777	-12.4906	-10.9427	-6.58611
																2.28921	-2.30695	-8.00908	-9.89204	-12.494	-11.7733
																-4.43868	-10.4179	-13.1239	-11.3283	-9.84597	-4.7069

## Sheet: JNJ001-SE05
	Raw luciferase reads:														% inhibition:
																	Concentration (uM)
																Media	25	12.5	6.25	3.125	1.5625	0.78125	DMSO	500uM Tax	Media
		1900	798460	984600	996180	1148340	1133120	1266720	1083500	909440	1820					100.057	30.8106	14.629	13.6223	0.394673	1.71778	-9.89638	6.03137	21.1628	100.064
		2300	744900	1040060	1185520	1171640	1144800	1105140	1153100	848180	2400					100.023	35.4667	9.80771	-2.83747	-1.63085	0.702413	4.15015	-0.0191251	26.4883	100.014
		2200	838020	957180	1075600	1319280	1354320	1434220	1212240	749020	3120					100.031	27.3715	17.0127	6.71813	-14.4655	-17.5116	-24.4575	-5.1603	35.1085	99.9513
		1540	816100	1128680	1137260	1250080	1261980	1238140	1162680	787140	2900					100.089	29.2771	2.10376	1.35788	-8.44982	-9.48432	-7.41185	-0.851937	31.7946	99.9704
		0% Inh	100% Inh	S/B	Z'										Raw Values:
	Mean	1152880	2560	450.344	0.860219
	SD	53019.8	578.043
	%CV	4.5989	22.5798													30.8106	14.629	13.6223	0.394673	1.71778	-9.89638
																35.4667	9.80771	-2.83747	-1.63085	0.702413	4.15015
																27.3715	17.0127	6.71813	-14.4655	-17.5116	-24.4575
																29.2771	2.10376	1.35788	-8.44982	-9.48432	-7.41185

## Sheet: JNJ001-SE06
	Raw luciferase reads:														% inhibition:
																	Concentration (uM)
																Media	25	12.5	6.25	3.125	1.5625	0.78125	DMSO	Pon	Media
		10620	5350940	5691540	6092860	6244780	6179680	6148380	5678420	10900	4280					100.108	7.73699	1.84567	-5.09593	-7.72367	-6.59765	-6.05625	2.0726	100.103	100.218
		12240	5967320	6397200	6515600	6604760	6521260	6157960	5798900	25260	5920					100.08	-2.92447	-10.3601	-12.408	-13.9502	-12.5059	-6.22196	-0.0113295	99.8548	100.189
		13200	5894520	6402180	6451300	6712720	6681560	6519720	6154120	15080	5860					100.063	-1.66526	-10.4462	-11.2958	-15.8176	-15.2786	-12.4793	-6.15554	100.031	100.19
		9720	6121980	6348060	6457460	6618680	6412540	6110380	5561540	16220	4820					100.124	-5.59961	-9.5101	-11.4024	-14.191	-10.6254	-5.39897	4.09426	100.011	100.208
		0% Inh	100% Inh	S/B	Z'										Raw Values:
	Mean	5798245	16865	343.803	0.863878
	SD	256278	6045.92													7.73699	1.84567	-5.09593	-7.72367	-6.59765	-6.05625
	%CV	4.41992	35.8489													-2.92447	-10.3601	-12.408	-13.9502	-12.5059	-6.22196
																-1.66526	-10.4462	-11.2958	-15.8176	-15.2786	-12.4793
																-5.59961	-9.5101	-11.4024	-14.191	-10.6254	-5.39897

[truncated: 2 more sheets: JNJ001-SE07, JNJ001-SE08]
